# Supplementary material for: Environmental enrichment increases transcriptional and epigenetic differentiation between mouse dorsal and ventral dentate gyrus
Source: Nat Commun. 2018 Jan 19;9:298. doi: 10.1038/s41467-017-02748-x (PMC5775256; doi:10.1038/s41467-017-02748-x)
Supplement: Supplementary file 4 — Supplementary Data 1 [file 41467_2017_2748_MOESM4_ESM.xlsx]

## Sheet: Sample and sequencing info
Sample information and sequencing metrics
datatype	sample name	dentate region	treatment	species	age	sex	Sequencing type	Total sequence (Gb)	Mapped reads	Genome covered	Cytosines covered	Avg depth at covered positions (combined strands)	Non-conversion
MethylC-Seq	EE6_dDG	dorsal	EE	mouse	80 days	M	paired end	47.821	399444258	0.96383	0.878425	15.4759	0.00451493
MethylC-Seq	EE6_vDG	ventral	EE	mouse	80 days	M	paired end	46.4789	389553197	0.964782	0.896304	15.0794	0.00438346
MethylC-Seq	EE7_dDG	dorsal	EE	mouse	80 days	M	paired end	49.4913	416696675	0.964974	0.897708	16.1131	0.00446163
MethylC-Seq	EE7_vDG	ventral	EE	mouse	80 days	M	paired end	48.8643	411989522	0.965899	0.910897	15.9144	0.00440832
MethylC-Seq	EE8_dDG	dorsal	EE	mouse	80 days	M	paired end	47.3578	389819885	0.952889	0.798715	15.2722	0.00452909
MethylC-Seq	EE8_vDG	ventral	EE	mouse	80 days	M	paired end	52.8603	440084503	0.959759	0.85014	17.0793	0.0043916
MethylC-Seq	EE9_dDG	dorsal	EE	mouse	80 days	M	paired end	48.5802	411318020	0.965122	0.908901	15.9028	0.0044599
MethylC-Seq	EE9_vDG	ventral	EE	mouse	80 days	M	paired end	40.081	336867812	0.960984	0.890587	12.9696	0.00387273
MethylC-Seq	EE10_dDG	dorsal	EE	mouse	80 days	M	paired end	44.6074	372954533	0.963909	0.906123	14.4598	0.00396787
MethylC-Seq	EE10_vDG	ventral	EE	mouse	80 days	M	paired end	48.7549	411601331	0.965209	0.898566	15.9189	0.00437943
MethylC-Seq	SH6_dDG	dorsal	SH	mouse	80 days	M	paired end	48.6112	409450062	0.96522	0.903401	15.8312	0.00427493
MethylC-Seq	SH6_vDG	ventral	SH	mouse	80 days	M	paired end	46.0937	389205941	0.964571	0.903144	15.0634	0.00417023
MethylC-Seq	SH7_dDG	dorsal	SH	mouse	80 days	M	paired end	49.4496	417744402	0.965413	0.90902	16.139	0.00419877
MethylC-Seq	SH7_vDG	ventral	SH	mouse	80 days	M	paired end	47.1614	398048211	0.963691	0.89702	15.4213	0.00419034
MethylC-Seq	SH8_dDG	dorsal	SH	mouse	80 days	M/F	paired end	40.0228	339490146	0.961534	0.897406	13.2056	0.00463602
MethylC-Seq	SH8_vDG	ventral	SH	mouse	80 days	M/F	paired end	40.1529	333173908	0.96128	0.893045	12.8409	0.0040199
MethylC-Seq	SH9_dDG	dorsal	SH	mouse	80 days	M	paired end	40.0874	338151618	0.960848	0.893073	13.0228	0.0040731
MethylC-Seq	SH9_vDG	ventral	SH	mouse	80 days	M	paired end	39.963	335864304	0.961214	0.898539	12.9234	0.00393411
MethylC-Seq	SH10_dDG	dorsal	SH	mouse	80 days	M	paired end	40.4234	338830771	0.960738	0.875424	13.054	0.00423931
MethylC-Seq	SH10_vDG	ventral	SH	mouse	80 days	M	paired end	41.2322	345507876	0.961581	0.887186	13.282	0.00423535
TAB-Seq	EE6_dDG	dorsal	EE	mouse	80 days	M	paired end	33.4086	284011352	0.953986	0.878919	11.0761	0.0228008
TAB-Seq	EE6_vDG	ventral	EE	mouse	80 days	M	paired end	33.9935	288451551	0.953692	0.875051	11.252	0.0216464
TAB-Seq	EE7_dDG	dorsal	EE	mouse	80 days	M	paired end	35.4031	298989584	0.954897	0.883428	11.6678	0.0239948
TAB-Seq	EE7_vDG	ventral	EE	mouse	80 days	M	paired end	32.2979	272079688	0.952683	0.872477	10.6435	0.0211204
TAB-Seq	EE8_dDG	dorsal	EE	mouse	80 days	M	paired end	34.577	292205053	0.954839	0.893628	11.3132	0.0193784
TAB-Seq	EE8_vDG	ventral	EE	mouse	80 days	M	paired end	40.9072	342348040	0.948522	0.813292	13.42	0.0227643
TAB-Seq	EE9_dDG	dorsal	EE	mouse	80 days	M	paired end	35.0032	297176907	0.952649	0.890165	11.5656	0.0218144
TAB-Seq	EE9_vDG	ventral	EE	mouse	80 days	M	paired end	34.6767	294210510	0.952748	0.886001	11.4445	0.0186778
TAB-Seq	EE10_dDG	dorsal	EE	mouse	80 days	M	paired end	33.6507	284370706	0.951163	0.863357	11.1208	0.0192751
TAB-Seq	EE10_vDG	ventral	EE	mouse	80 days	M	paired end	35.1379	298687693	0.95266	0.877812	11.6314	0.0193202
TAB-Seq	SH6_dDG	dorsal	SH	mouse	80 days	M	paired end	29.3179	232144165	0.921095	0.671143	9.33154	0.0208387
TAB-Seq	SH6_vDG	ventral	SH	mouse	80 days	M	paired end	36.7779	311734264	0.95062	0.870195	12.152	0.0192047
TAB-Seq	SH7_dDG	dorsal	SH	mouse	80 days	M	paired end	36.8053	312477488	0.956062	0.901762	12.1717	0.0216778
TAB-Seq	SH7_vDG	ventral	SH	mouse	80 days	M	paired end	37.0511	313023477	0.955648	0.890633	12.1914	0.0238289
TAB-Seq	SH8_dDG	dorsal	SH	mouse	80 days	M/F	paired end	31.072	262839397	0.947766	0.833067	10.338	0.0243599
TAB-Seq	SH8_vDG	ventral	SH	mouse	80 days	M/F	paired end	33.777	285334499	0.952723	0.882702	11.1341	0.0191424
TAB-Seq	SH9_dDG	dorsal	SH	mouse	80 days	M	paired end	37.341	315578896	0.954858	0.898908	12.2697	0.0201448
TAB-Seq	SH9_vDG	ventral	SH	mouse	80 days	M	paired end	34.8559	294339779	0.954024	0.889843	11.4607	0.0193984
TAB-Seq	SH10_dDG	dorsal	SH	mouse	80 days	M	paired end	38.4057	323701203	0.953747	0.886971	12.5697	0.0188949
TAB-Seq	SH10_vDG	ventral	SH	mouse	80 days	M	paired end	37.4979	316262069	0.954746	0.888731	12.2914	0.019184
mRNA-Seq	EE6_dDG	dorsal	EE	mouse	80 days	M	paired end	8.52127	145849408
mRNA-Seq	EE6_vDG	ventral	EE	mouse	80 days	M	paired end	8.73861	145581958
mRNA-Seq	EE7_dDG	dorsal	EE	mouse	80 days	M	paired end	8.01717	135198172
mRNA-Seq	EE7_vDG	ventral	EE	mouse	80 days	M	paired end	7.90703	130390402
mRNA-Seq	EE8_dDG	dorsal	EE	mouse	80 days	M	paired end	8.2867	135518906
mRNA-Seq	EE8_vDG	ventral	EE	mouse	80 days	M	paired end	8.19499	137961094
mRNA-Seq	EE9_dDG	dorsal	EE	mouse	80 days	M	paired end	7.81607	130864254
mRNA-Seq	EE9_vDG	ventral	EE	mouse	80 days	M	paired end	7.67797	132889258
mRNA-Seq	EE10_dDG	dorsal	EE	mouse	80 days	M	paired end	8.91247	152663278
mRNA-Seq	EE10_vDG	ventral	EE	mouse	80 days	M	paired end	8.49104	143088722
mRNA-Seq	SH6_dDG	dorsal	SH	mouse	80 days	M	paired end	8.42291	144309132
mRNA-Seq	SH6_vDG	ventral	SH	mouse	80 days	M	paired end	9.16717	152488048
mRNA-Seq	SH7_dDG	dorsal	SH	mouse	80 days	M	paired end	8.23632	133671906
mRNA-Seq	SH7_vDG	ventral	SH	mouse	80 days	M	paired end	8.63948	143677774
mRNA-Seq	SH8_dDG	dorsal	SH	mouse	80 days	M/F	paired end	7.36818	124263428
mRNA-Seq	SH8_vDG	ventral	SH	mouse	80 days	M/F	paired end	8.3105	136648532
mRNA-Seq	SH9_dDG	dorsal	SH	mouse	80 days	M	paired end	7.36945	123312954
mRNA-Seq	SH9_vDG	ventral	SH	mouse	80 days	M	paired end	7.8018	129112942
mRNA-Seq	SH10_dDG	dorsal	SH	mouse	80 days	M	paired end	8.21248	138464952
mRNA-Seq	SH10_vDG	ventral	SH	mouse	80 days	M	paired end	8.62524	146083498

## Sheet: Differential Expression
Differential expression analysis using mRNA-Seq.
			Region dDG vs. vDG (using both EE and SH samples)				Treatment: EE vs. SH (using ventral DG samples)			Treatment: EE vs. SH (using dorsal DG samples)
ID	Gene	log2(CPM)	log2(FCdDG_in_EE)	logFCdDG_in_SH	PValuedDG	QValuedDG	log2(FCEE_in_vDG)	PValueEE_in_vDG	QValueEE_in_vDG	log2(FCEE_dDG)	PValueEE_dDG	QValueEE_dDG
ENSMUSG00000030905.5	Crym	7.32699	-2.44872	-2.45595	0	0	-0.18979	0.00354757	0.235216	-0.182562	0.00866719	0.268439
ENSMUSG00000034796.13	Cpne7	6.79807	-3.42683	-3.68866	0	0	-0.0123803	0.889871	0.988945	0.249442	0.012526	0.32539
ENSMUSG00000038760.12	Trhr	3.44367	-4.15118	-4.0797	4.53236e-267	2.57438e-263	-0.369684	0.00367772	0.237328	-0.441158	0.0371384	0.531034
ENSMUSG00000063415.11	Cyp26b1	4.31874	2.70896	3.22115	5.41012e-247	2.30471e-243	0.510431	0.000192822	0.0400694	-0.00174998	0.986994	0.999043
ENSMUSG00000067786.15	Nnat	7.84753	-2.09045	-1.98964	1.36278e-246	4.64436e-243	0.0468443	0.571055	0.942335	-0.0539694	0.522693	0.949268
ENSMUSG00000024517.15	Grp	3.07022	-2.9852	-3.29245	2.24383e-232	6.37249e-229	0.403472	0.000159096	0.0352076	0.710713	5.86285e-05	0.00861233
ENSMUSG00000059173.18	Pde1a	7.21191	-1.71251	-1.58785	4.16316e-220	1.01343e-216	-0.0641619	0.368714	0.902433	-0.188822	0.0103831	0.294285
ENSMUSG00000059602.13	Syn3	3.51621	1.88161	1.87223	1.8083e-206	3.85169e-203	0.212021	0.041404	0.652266	0.221407	0.00252326	0.127804
ENSMUSG00000044770.13	Scml4	2.57154	-2.37076	-2.04181	3.28257e-206	6.21499e-203	-0.101105	0.184248	0.852047	-0.43006	0.00194017	0.111691
ENSMUSG00000033061.14	Resp18	4.69513	-1.68901	-1.76566	2.27871e-205	3.88292e-202	0.0632832	0.384933	0.908275	0.13993	0.10527	0.723018
ENSMUSG00000034361.8	Cpne2	4.80714	-1.67149	-1.64866	7.03032e-203	1.08906e-199	0.0987546	0.164842	0.843413	0.0759255	0.36177	0.904471
ENSMUSG00000037493.6	Cib2	4.70856	-1.44397	-1.54393	2.92572e-198	4.15452e-195	-0.058349	0.3621	0.90107	0.0416158	0.58589	0.957606
ENSMUSG00000076617.8	Ighm	3.90704	1.83576	1.43426	1.75369e-184	2.29869e-181	0.0779611	0.401712	0.911957	0.479461	4.06345e-11	6.92412e-08
ENSMUSG00000037679.8	Inf2	5.79764	1.36299	1.23638	4.55935e-178	5.54939e-175	0.171289	0.0110687	0.40555	0.297905	1.77257e-06	0.000580856
ENSMUSG00000034810.7	Scn7a	2.22407	-3.22148	-4.11395	7.73568e-178	8.78773e-175	-0.17039	0.190518	0.852047	0.722076	0.00544282	0.204678
ENSMUSG00000029608.9	Rph3a	7.83789	0.993276	1.18062	7.08375e-177	7.54419e-174	0.0593751	0.272567	0.881975	-0.12797	0.0153406	0.361056
ENSMUSG00000051067.7	Lingo3	5.33658	1.64585	1.55736	3.70445e-175	3.71317e-172	0.254711	0.00240373	0.200203	0.343208	6.93692e-06	0.00159737
ENSMUSG00000029055.16	Plch2	6.94993	-1.50687	-1.40698	7.8889e-172	7.46816e-169	0.246496	0.000620047	0.0889674	0.146604	0.0486746	0.580599
ENSMUSG00000019848.13	Popdc3	2.65189	-1.9659	-2.02875	8.37758e-172	7.51337e-169	-0.0277503	0.724745	0.967305	0.0351023	0.788825	0.979175
ENSMUSG00000059149.16	Mfsd4	5.58284	1.25399	1.38502	2.94226e-171	2.50681e-168	0.176516	0.0109306	0.404908	0.045485	0.472374	0.93814
ENSMUSG00000021948.14	Prkcd	5.62308	2.30904	2.32261	5.65688e-169	4.59015e-166	0.0250584	0.831872	0.981176	0.0114875	0.917079	0.991327
ENSMUSG00000021215.13	Net1	5.88368	1.43337	1.30498	8.53471e-169	6.61052e-166	0.21582	0.00288906	0.222997	0.344214	3.70327e-07	0.000170551
ENSMUSG00000030551.12	Nr2f2	4.2338	-2.09526	-2.03337	2.73009e-168	2.02264e-165	0.0674042	0.48126	0.930399	0.00551816	0.961381	0.995718
ENSMUSG00000079657.9	Rab26	4.55121	-1.31655	-1.25308	7.30978e-165	5.18994e-162	-0.115626	0.0568479	0.699701	-0.179099	0.0135207	0.338418
ENSMUSG00000022416.14	Cacna1i	6.15469	-1.32806	-1.32259	1.46417e-156	9.97975e-154	0.0524014	0.439239	0.91982	0.0469331	0.512485	0.947399
ENSMUSG00000021567.13	Nkd2	3.37056	-2.33151	-2.32797	3.66173e-156	2.39984e-153	-0.00685762	0.948811	0.996154	-0.0104017	0.941265	0.994259
ENSMUSG00000036264.9	Fstl4	4.18123	1.78908	1.87945	6.70735e-155	4.23309e-152	0.0692197	0.512133	0.935745	-0.0211419	0.811531	0.980781
ENSMUSG00000070564.12	Ntn5	2.53444	-3.07314	-2.98048	4.40831e-151	2.68277e-148	-0.264504	0.0411467	0.651733	-0.357156	0.08083	0.673518
ENSMUSG00000029153.10	Ociad2	6.23637	-1.1273	-1.15857	2.33296e-148	1.37082e-145	0.0884014	0.141721	0.829244	0.119668	0.0601781	0.625266
ENSMUSG00000004366.3	Sst	6.2315	-0.900014	-0.971092	1.06081e-144	6.02539e-142	0.0759989	0.126327	0.817428	0.147076	0.00561001	0.208267
ENSMUSG00000032925.15	Itgbl1	2.88037	-2.46946	-2.29544	1.23135e-143	6.76844e-141	-0.106304	0.337072	0.891226	-0.280324	0.0738193	0.660125
ENSMUSG00000052133.15	Sema5b	4.25577	1.22051	1.36671	2.78533e-141	1.48319e-138	-0.149467	0.0576855	0.703349	-0.295664	6.11737e-06	0.00146817
ENSMUSG00000028749.7	Pla2g2f	3.53076	2.45095	1.94894	6.05205e-141	3.12506e-138	-0.259976	0.059572	0.708094	0.242036	0.0288858	0.477839
ENSMUSG00000020846.6	Fam101b	4.68819	1.39951	1.29946	3.48992e-138	1.74906e-135	-0.0102243	0.899962	0.990305	0.089828	0.209195	0.836583
ENSMUSG00000017466.8	Timp2	6.40248	-1.33938	-1.36343	1.97219e-135	9.60175e-133	0.01269	0.86494	0.984416	0.0367364	0.6364	0.962387
ENSMUSG00000051497.14	Kcnj16	4.82888	-1.50675	-1.36408	8.79501e-132	4.16297e-129	0.059343	0.450027	0.924351	-0.0833319	0.341111	0.899203
ENSMUSG00000021478.5	Drd1	3.18693	1.91402	2.40654	2.51474e-128	1.15814e-125	1.2166	9.37478e-17	5.32488e-13	0.724087	3.05685e-11	5.78763e-08
ENSMUSG00000030231.9	Plekha5	7.1843	1.31438	1.2271	5.70275e-128	2.55723e-125	0.187798	0.0123792	0.423765	0.275072	0.000182611	0.0204717
ENSMUSG00000031698.13	Mylk3	2.8252	2.67538	2.48565	8.80465e-127	3.84696e-124	0.629149	0.000540341	0.0812389	0.818872	4.43793e-10	4.44837e-07
ENSMUSG00000021219.15	Rgs6	4.02338	1.11318	1.15729	2.61755e-126	1.11508e-123	0.20082	0.00728157	0.328741	0.156716	0.00950365	0.278251
ENSMUSG00000047261.9	Gap43	6.1016	-0.875752	-0.651718	4.82186e-126	2.00401e-123	0.104369	0.0197146	0.520026	-0.119665	0.0124359	0.325013
ENSMUSG00000072568.4	Fam84b	5.2929	1.32871	1.31176	5.90324e-125	2.39503e-122	-0.000439237	0.995676	0.999508	0.0165063	0.825502	0.981016
ENSMUSG00000000792.2	Slc5a5	3.46577	-1.77637	-1.77083	1.03929e-124	4.11848e-122	-0.0632603	0.498984	0.934088	-0.0687937	0.559751	0.954327
ENSMUSG00000020848.7	Doc2b	6.74525	1.37352	1.24279	5.74319e-124	2.22418e-121	-0.127956	0.103486	0.789978	0.00276882	0.97111	0.99661
ENSMUSG00000020431.5	Adcy1	11.1711	1.33923	1.40437	3.02103e-123	1.14396e-120	0.0669334	0.406637	0.914267	0.00179079	0.982248	0.998436
ENSMUSG00000034271.14	Jdp2	4.75225	1.00983	0.944882	4.38674e-122	1.625e-119	0.0367699	0.561364	0.938892	0.101718	0.064935	0.637818
ENSMUSG00000025255.17	Zfhx4	4.53847	1.09586	1.18057	4.14592e-121	1.50312e-118	0.0251112	0.732622	0.969141	-0.0595979	0.348759	0.900498
ENSMUSG00000052105.15	Mtcl1	5.09901	0.962938	1.1474	1.04329e-120	3.70368e-118	0.197139	0.00317128	0.231153	0.0126757	0.832795	0.9822
ENSMUSG00000009216.7	Fam163b	5.01243	1.74183	1.79526	1.07424e-118	3.73571e-116	0.0723413	0.510957	0.935745	0.0189117	0.852592	0.984149
ENSMUSG00000032769.4	Trpa1	1.02337	-4.92587	-4.34313	2.48811e-118	8.47947e-116	-0.88167	1.86397e-07	0.000144373	-1.4644	0.00338665	0.153844
ENSMUSG00000022231.9	Sema5a	8.07826	1.31916	1.26137	4.46143e-117	1.49064e-114	-0.126682	0.107303	0.794624	-0.0688951	0.37615	0.909193
ENSMUSG00000020427.10	Igfbp3	3.82467	-1.35858	-1.68079	1.83754e-116	6.02148e-114	0.0335992	0.689776	0.962383	0.355812	0.000504858	0.0431374
ENSMUSG00000048078.15	Tenm4	6.55925	-1.33764	-1.27084	1.11906e-115	3.5979e-113	0.0658499	0.40258	0.912351	-0.00094357	0.990719	0.99934
ENSMUSG00000024112.15	Cacna1h	7.2462	0.984844	0.881351	5.26001e-115	1.65982e-112	0.0549649	0.348947	0.894924	0.158458	0.00572639	0.210031
ENSMUSG00000091243.1	Vgll3	2.11378	-3.43039	-4.01511	1.59633e-114	4.94572e-112	-0.130211	0.461692	0.927848	0.454513	0.124695	0.749218
ENSMUSG00000026354.8	Lct	7.10334	1.97239	1.76946	2.16921e-114	6.6006e-112	-0.185664	0.104668	0.791944	0.0172681	0.878242	0.988743
ENSMUSG00000047591.4	Mafa	0.307678	4.80424	4.46133	2.14829e-113	6.42224e-111	-0.505662	0.410932	0.916349	-0.162746	0.256972	0.869931
ENSMUSG00000026065.8	Slc9a4	3.81202	-1.96168	-1.90571	3.43729e-113	1.00985e-110	-0.03366	0.759906	0.972177	-0.089626	0.488457	0.942574
ENSMUSG00000064215.12	Ifi27	4.73914	-1.26368	-1.38421	6.72352e-113	1.94184e-110	-0.03527	0.649652	0.95333	0.0852557	0.324964	0.894253
ENSMUSG00000038349.10	Plcl1	6.09056	0.83205	0.922806	1.45972e-111	4.14561e-109	0.0693873	0.21878	0.862477	-0.0213684	0.688261	0.968972
ENSMUSG00000042035.10	Igsf3	5.41467	1.10467	1.15248	7.2684e-110	2.03039e-107	-0.0335015	0.648923	0.953009	-0.0813036	0.234779	0.856948
ENSMUSG00000026090.15	2010300C02Rik	8.6929	1.02001	1.01805	6.30617e-109	1.73318e-106	0.0222129	0.731086	0.968943	0.0241745	0.706143	0.971307
ENSMUSG00000027004.3	Frzb	5.03569	-1.26614	-1.02233	1.14888e-108	3.10744e-106	-0.155253	0.0269812	0.583451	-0.399065	1.97624e-07	9.62147e-05
ENSMUSG00000031974.8	Abcb10	5.80055	1.01172	0.946847	1.87988e-108	5.00518e-106	0.0570916	0.375915	0.90588	0.121962	0.0446986	0.564473
ENSMUSG00000046593.3	Tmem215	3.14819	-2.392	-2.10829	3.65999e-107	9.5948e-105	0.00742496	0.953874	0.996778	-0.27628	0.0850285	0.686665
ENSMUSG00000029245.15	Epha5	6.95765	1.07269	1.25215	4.78919e-107	1.23648e-104	0.086684	0.244551	0.875313	-0.0927782	0.201058	0.827742
ENSMUSG00000016262.13	Sertad4	3.65322	1.38437	1.4422	8.2364e-107	2.09475e-104	-0.103306	0.300994	0.885499	-0.161135	0.0490132	0.580703
ENSMUSG00000056888.10	Glipr1	0.657655	-3.47259	-3.78581	8.62257e-104	2.16072e-101	0.0279004	0.845623	0.983188	0.341123	0.403362	0.922342
ENSMUSG00000067028.10	Cntnap5b	4.8511	0.939506	0.975723	2.40199e-103	5.93188e-101	0.0984256	0.136914	0.825979	0.0622078	0.292011	0.885386
ENSMUSG00000036815.15	Dpp10	5.42094	-0.789022	-0.818641	3.04828e-103	7.42039e-101	-0.0539109	0.281596	0.882228	-0.0242917	0.65808	0.965042
ENSMUSG00000035735.9	Dagla	7.21177	0.930678	0.840208	8.15845e-103	1.95803e-100	-0.104592	0.0750202	0.73982	-0.0141228	0.805807	0.980455
ENSMUSG00000019817.17	Plagl1	3.2814	-2.07962	-2.10561	1.18055e-102	2.79396e-100	0.134352	0.273667	0.881975	0.160343	0.287594	0.882867
ENSMUSG00000021765.7	Fst	2.43233	1.66019	1.98699	1.22374e-102	2.8565e-100	0.888322	1.33113e-09	1.8902e-06	0.561521	1.23827e-08	8.44007e-06
ENSMUSG00000053093.14	Myh7	2.39203	-2.43021	-2.73887	1.42947e-102	3.29164e-100	0.123594	0.379935	0.906403	0.432248	0.0323365	0.502831
ENSMUSG00000031837.12	Necab2	5.91685	-1.16059	-1.24944	7.97312e-102	1.81149e-99	0.0631282	0.41041	0.916325	0.151981	0.0588526	0.620575
ENSMUSG00000029602.10	Rasal1	5.98014	-0.89781	-0.960121	1.00922e-101	2.26278e-99	-0.103492	0.0799898	0.748838	-0.0411802	0.50959	0.947399
ENSMUSG00000021990.14	Spata13	5.44165	1.27807	1.20892	2.50235e-100	5.53767e-98	-0.0323096	0.702433	0.964424	0.0368437	0.644001	0.963606
ENSMUSG00000030270.10	Cpne9	4.58082	1.53775	1.60665	1.08581e-98	2.37207e-96	0.0733057	0.500231	0.934088	0.00440558	0.964537	0.996095
ENSMUSG00000038264.7	Sema7a	6.80421	0.920367	0.78587	1.79637e-98	3.8747e-96	0.0632299	0.279988	0.881996	0.197727	0.000509566	0.0431374
ENSMUSG00000071658.4	Gng3	6.17817	-0.80675	-0.765069	4.05947e-97	8.64667e-95	-0.0557826	0.280311	0.881996	-0.0974633	0.0731494	0.659229
ENSMUSG00000047181.11	Samd14	5.2366	-1.25622	-1.10872	8.09845e-97	1.70367e-94	0.00752378	0.922443	0.991864	-0.139977	0.0906441	0.698608
ENSMUSG00000005672.11	Kit	5.55159	-2.06768	-1.75032	4.1703e-96	8.66608e-94	-0.0726054	0.560242	0.938892	-0.389974	0.00262843	0.131731
ENSMUSG00000034731.9	Dgkh	7.13488	1.09379	1.0377	6.30026e-96	1.29345e-93	-0.167587	0.0208917	0.533042	-0.111489	0.11714	0.737057
ENSMUSG00000022197.14	Pdzd2	6.22249	1.03424	1.02385	1.21431e-95	2.46331e-93	0.178102	0.0122711	0.423765	0.188483	0.00588312	0.213652
ENSMUSG00000061175.10	Fnip2	5.55213	0.861544	0.865966	1.99429e-95	3.99797e-93	-0.0522305	0.389559	0.909514	-0.0566525	0.316587	0.891984
ENSMUSG00000039911.12	Spsb1	4.45227	1.18422	1.01412	3.57408e-95	7.08167e-93	0.180011	0.0257273	0.573323	0.35011	1.04971e-06	0.000380576
ENSMUSG00000074736.9	Syndig1	5.01639	1.01395	0.879219	1.60362e-94	3.14089e-92	0.217754	0.00152791	0.158847	0.352481	2.01642e-08	1.27258e-05
ENSMUSG00000049928.14	Glp2r	2.43908	-2.66029	-2.786	1.99195e-94	3.85714e-92	-0.155614	0.32059	0.888278	-0.0299101	0.889493	0.989381
ENSMUSG00000028033.15	Kcnq5	6.46026	-1.68124	-1.50721	1.06017e-93	2.02981e-91	-0.0130526	0.90271	0.990305	-0.187081	0.0865265	0.687409
ENSMUSG00000054889.8	Dsp	7.07316	1.52134	1.39583	6.08141e-93	1.15141e-90	-0.318019	0.0014524	0.156639	-0.192517	0.0503214	0.5851
ENSMUSG00000051747.13	Ttn	3.03722	1.39489	1.61693	7.16304e-92	1.3413e-89	0.30493	0.00991403	0.387854	0.0828842	0.366218	0.905568
ENSMUSG00000028780.12	Sema3c	5.70626	0.889371	0.829788	1.34884e-91	2.49828e-89	0.0856853	0.165408	0.843777	0.145268	0.0125459	0.32539
ENSMUSG00000028289.11	Epha7	8.12377	1.34546	1.26885	2.12198e-91	3.88802e-89	-0.0917022	0.309338	0.886505	-0.0150833	0.866228	0.987403
ENSMUSG00000030376.7	Slc8a2	8.51069	1.12459	0.971725	5.40756e-91	9.80264e-89	-0.118355	0.10651	0.794091	0.0345147	0.636004	0.962387
ENSMUSG00000020651.7	Slc26a4	4.50349	-0.836321	-1.01547	1.39989e-90	2.51095e-88	-0.100662	0.0938121	0.772884	0.078484	0.254199	0.869931
ENSMUSG00000039316.13	Rftn1	4.04464	-1.03269	-0.89201	1.87127e-90	3.32151e-88	-0.0421233	0.498303	0.934088	-0.1828	0.0133664	0.337156
ENSMUSG00000031343.12	Gabra3	4.38708	-1.22534	-1.24056	8.99284e-90	1.57977e-87	-0.0443616	0.585361	0.943794	-0.0291422	0.749157	0.977042
ENSMUSG00000031557.14	Plekha2	6.44859	1.53177	1.32311	1.80214e-89	3.13352e-87	0.0243986	0.809209	0.978783	0.233052	0.0185082	0.390805
ENSMUSG00000061143.14	Maml3	4.43637	0.890697	0.871537	7.09365e-89	1.22097e-86	0.115118	0.0851745	0.75553	0.134279	0.0211062	0.416744
ENSMUSG00000030352.13	Tspan9	5.43633	-0.999607	-0.846314	3.50537e-88	5.97315e-86	0.125391	0.0497615	0.671089	-0.0279018	0.682649	0.968151
ENSMUSG00000048251.14	Bcl11b	7.50194	0.97688	0.971082	9.87123e-88	1.6654e-85	-0.0469826	0.497099	0.934088	-0.0411845	0.54558	0.952018
ENSMUSG00000022206.6	Npr3	3.54831	-2.03545	-1.87198	1.74982e-87	2.92322e-85	-0.103308	0.417666	0.916845	-0.266783	0.0709819	0.657085
ENSMUSG00000061751.14	Kalrn	9.64698	0.729744	0.726655	9.18269e-87	1.51916e-84	-0.0289604	0.576885	0.942561	-0.0258722	0.616643	0.960646
ENSMUSG00000074971.4	Fibin	1.68275	-1.95311	-2.58282	9.46076e-86	1.55011e-83	-0.290668	0.0226968	0.55052	0.339042	0.102867	0.719269
ENSMUSG00000075224.7	Lrrc55	3.38188	1.60767	1.24287	1.68445e-85	2.73361e-83	0.0223916	0.845508	0.983188	0.387196	5.56718e-05	0.00832147
ENSMUSG00000049112.9	Oxtr	2.7771	-1.68268	-1.86219	1.72466e-85	2.77247e-83	-0.123068	0.269128	0.881975	0.0564357	0.695531	0.969754
ENSMUSG00000002489.14	Tiam1	7.82221	1.07901	1.05847	2.76099e-85	4.39694e-83	-0.0918328	0.231208	0.870146	-0.0712936	0.347435	0.900498
ENSMUSG00000030917.11	Tmem159	3.60441	-1.06649	-1.32346	1.15603e-83	1.82395e-81	-0.163747	0.0371973	0.637668	0.093218	0.326069	0.894253
ENSMUSG00000030137.8	Tuba8	3.50149	-1.65875	-1.70947	3.8817e-83	6.06828e-81	0.0356185	0.75164	0.971664	0.0863368	0.512842	0.947399
ENSMUSG00000068617.4	Efcab1	3.73594	-1.36746	-1.04708	3.7044e-82	5.73845e-80	-0.0942705	0.255479	0.879354	-0.414656	1.9516e-05	0.00365442
ENSMUSG00000075707.5	Dio3	0.921907	-3.52602	-3.08677	2.61892e-81	4.0204e-79	0.0364644	0.834391	0.981176	-0.402784	0.255658	0.869931
ENSMUSG00000049872.7	Fam26e	3.31351	-1.02864	-1.18176	4.45664e-81	6.78046e-79	-0.111098	0.124625	0.816904	0.0420186	0.646101	0.963606
ENSMUSG00000027315.12	Spint1	1.83422	-1.76278	-2.07231	1.7041e-80	2.56972e-78	-0.0420617	0.712163	0.96551	0.267469	0.131572	0.758076
ENSMUSG00000039706.10	Ldb2	3.01054	-1.91228	-1.75736	3.23048e-80	4.82872e-78	0.104082	0.398433	0.911513	-0.0508356	0.73547	0.97417
ENSMUSG00000025885.17	Myo5b	7.5352	-0.980067	-0.937497	6.41674e-80	9.50793e-78	-0.207718	0.00316977	0.231153	-0.250288	0.000452678	0.04103
ENSMUSG00000055675.6	Kbtbd11	8.54231	0.680275	0.644447	9.27972e-80	1.36316e-77	0.00274132	0.955934	0.997381	0.0385695	0.432824	0.930485
ENSMUSG00000030000.9	Add2	9.1991	0.707601	0.679872	1.00719e-79	1.46689e-77	-0.0287147	0.57919	0.942561	-0.000985534	0.984733	0.998681
ENSMUSG00000030607.6	Acan	2.72315	1.73479	1.6719	1.15268e-79	1.66454e-77	0.200857	0.164757	0.843413	0.263752	0.0193834	0.401117
ENSMUSG00000004849.13	Ap1s1	7.12312	-0.734268	-0.760936	4.91422e-79	7.03683e-77	0.125661	0.0226596	0.55052	0.152329	0.0069821	0.238457
ENSMUSG00000019762.4	Iyd	3.06329	1.45379	1.32677	1.00073e-78	1.42104e-76	-0.231193	0.0471975	0.665364	-0.104166	0.26572	0.872942
ENSMUSG00000032523.9	Hhatl	3.33438	1.13602	1.19407	1.16704e-78	1.6435e-76	0.275293	0.00469686	0.263271	0.217235	0.00587945	0.213652
ENSMUSG00000041481.15	Serpina3g	1.0815	-3.34213	-4.66926	4.81698e-78	6.72798e-76	0.135215	0.520267	0.936443	1.46235	0.000840702	0.0626011
ENSMUSG00000024027.7	Glp1r	1.24612	-2.53092	-2.4213	3.72126e-77	5.15531e-75	0.0537768	0.708136	0.964946	-0.0558368	0.823551	0.981016
ENSMUSG00000001300.14	Efnb2	3.92788	-1.19055	-1.03602	6.79171e-77	9.33312e-75	0.0224199	0.777468	0.973457	-0.132112	0.1477	0.781995
ENSMUSG00000024743.13	Syt7	8.32059	0.732319	0.787675	8.13356e-77	1.10877e-74	-0.0313488	0.58582	0.943794	-0.0867046	0.12793	0.752216
ENSMUSG00000059361.6	Nrsn2	3.94023	-1.06588	-1.00257	4.11593e-76	5.56631e-74	0.0491053	0.504258	0.934176	-0.0142026	0.867763	0.988018
ENSMUSG00000003657.8	Calb2	5.64839	-2.27329	-2.58646	9.84225e-76	1.32057e-73	-0.065774	0.705078	0.964767	0.247398	0.169101	0.80824
ENSMUSG00000033633.12	Clec18a	1.47921	-1.95168	-2.212	2.01421e-75	2.68142e-73	0.0719732	0.562808	0.939223	0.332289	0.106908	0.725625
ENSMUSG00000033998.8	Kcnk1	6.8737	0.917264	0.808821	2.86925e-75	3.79008e-73	0.0561578	0.403804	0.913238	0.164601	0.0125094	0.32539
ENSMUSG00000028172.5	Tacr3	0.899605	-3.9543	-4.13139	4.55471e-75	5.9246e-73	0.29392	0.177903	0.849446	0.471018	0.307839	0.890976
ENSMUSG00000004040.15	Stat3	5.71122	0.70618	0.660429	4.55394e-75	5.9246e-73	0.077788	0.152464	0.833224	0.123539	0.0158447	0.365845
ENSMUSG00000094002.2	Gm9866	4.6018	-0.803924	-0.89597	6.02616e-75	7.77922e-73	-0.0715025	0.244644	0.875313	0.0205435	0.765204	0.978639
ENSMUSG00000041695.2	Kcnj2	4.62154	1.47895	1.38124	8.26447e-75	1.05885e-72	0.102881	0.364601	0.901598	0.200589	0.0580163	0.614799
ENSMUSG00000070565.10	Rasal2	7.28924	0.671209	0.669417	5.50063e-74	6.99484e-72	0.00613978	0.906542	0.990305	0.00793184	0.876975	0.988743
ENSMUSG00000021541.12	Trpc7	1.92057	-1.87208	-1.97689	1.32958e-73	1.67823e-71	0.0124585	0.919821	0.991571	0.117266	0.51661	0.948258
ENSMUSG00000044252.16	Osbpl1a	7.13509	-0.644112	-0.600593	2.37141e-73	2.97124e-71	0.00597589	0.900725	0.990305	-0.0375431	0.444423	0.934394
ENSMUSG00000071379.1	Hpcal1	5.165	-0.891838	-0.759371	4.62651e-73	5.75443e-71	-0.184021	0.00313335	0.231153	-0.316488	2.31579e-06	0.000704663
ENSMUSG00000056596.8	Trnp1	7.18503	-0.752343	-0.780032	5.27096e-73	6.50849e-71	0.175382	0.00291851	0.223011	0.203071	0.000737545	0.0576503
ENSMUSG00000022096.13	Hr	3.72049	1.14212	1.00806	5.52278e-73	6.77037e-71	0.165429	0.0714834	0.727601	0.299489	0.000140193	0.0169424
ENSMUSG00000047730.16	Fcgbp	1.45666	-2.64914	-2.62453	6.1758e-72	7.51683e-70	-0.125126	0.448455	0.924351	-0.149737	0.565006	0.955313
ENSMUSG00000027584.15	Oprl1	5.63992	-0.664526	-0.835168	7.14298e-72	8.63237e-70	-0.100534	0.0760976	0.740986	0.070108	0.24447	0.864143
ENSMUSG00000096146.1	Kcnj11	4.05403	0.902148	0.889235	7.86521e-72	9.43826e-70	-0.0224677	0.766479	0.972653	-0.00955486	0.88405	0.988928
ENSMUSG00000032271.12	Nnmt	0.213904	-3.52105	-3.5449	8.98178e-72	1.07028e-69	0.019058	0.912173	0.990305	0.0429157	0.926538	0.991347
ENSMUSG00000022935.13	Grik1	3.4723	-0.99319	-0.869166	1.20878e-71	1.43039e-69	0.0143566	0.829319	0.981176	-0.109668	0.180922	0.8144
ENSMUSG00000042401.6	Crtac1	5.80338	-1.09732	-1.14695	1.41813e-71	1.66655e-69	-0.151767	0.0764595	0.74153	-0.102137	0.250703	0.868039
ENSMUSG00000024500.17	Ppp2r2b	6.15406	-0.731	-0.668015	3.33947e-71	3.89757e-69	0.0538845	0.32096	0.888278	-0.00910026	0.872318	0.988273
ENSMUSG00000023192.11	Grm2	5.89192	1.21476	1.19119	1.34707e-70	1.5615e-68	0.165915	0.0847307	0.753948	0.189486	0.0421799	0.554587
ENSMUSG00000036412.5	Arsi	0.968207	2.35095	1.97749	1.42367e-70	1.63914e-68	-0.0585383	0.806884	0.978514	0.314922	0.0145433	0.350026
ENSMUSG00000030747.4	Dgat2	6.89342	0.914161	0.704521	2.63824e-70	3.01716e-68	-0.205029	0.00186633	0.17115	0.0046114	0.943168	0.994746
ENSMUSG00000050022.15	Amz1	2.84178	-1.17609	-1.50278	1.95802e-69	2.22431e-67	-0.198971	0.0348937	0.627866	0.127716	0.288092	0.882867
ENSMUSG00000040430.17	Pitpnc1	6.62965	0.693169	0.666183	3.9016e-69	4.40286e-67	0.0323429	0.55859	0.938773	0.0593293	0.269159	0.874387
ENSMUSG00000025348.8	Itga7	4.99444	1.07842	1.15911	4.70139e-69	5.27051e-67	0.0549097	0.548997	0.937919	-0.0257818	0.764647	0.978639
ENSMUSG00000052135.8	Foxo6	3.9409	-0.989992	-0.96378	1.26463e-68	1.40541e-66	-0.11529	0.11469	0.800694	-0.141502	0.0927542	0.699524
ENSMUSG00000066705.6	Fxyd6	6.06639	-0.876911	-0.920585	1.27015e-68	1.40541e-66	-0.102693	0.144671	0.82975	-0.0590184	0.418712	0.927054
ENSMUSG00000042256.4	Ptchd4	4.4118	0.928458	0.801255	9.14487e-68	1.00535e-65	-0.0361558	0.627554	0.94912	0.091047	0.174391	0.809814
ENSMUSG00000051146.2	Camk2n2	5.08328	-1.11408	-1.02134	1.30755e-67	1.42825e-65	0.0611725	0.466683	0.927942	-0.0315709	0.722916	0.973253
ENSMUSG00000024558.11	Mapk4	6.06345	0.769423	0.791969	1.48463e-67	1.61135e-65	0.303852	2.4843e-06	0.00141108	0.281306	5.83077e-06	0.00144991
ENSMUSG00000044055.5	Otos	0.578088	3.69056	2.98744	1.20569e-66	1.30031e-64	0.293924	0.481272	0.930399	0.997043	6.38155e-07	0.000252887
ENSMUSG00000032348.5	Gsta4	5.54127	-0.677224	-0.569223	1.3694e-66	1.46758e-64	-0.129202	0.00921811	0.375782	-0.237203	7.62047e-06	0.00170859
ENSMUSG00000037681.12	Esyt3	0.991997	-2.77672	-2.66566	1.5735e-66	1.67578e-64	-0.365915	0.0291734	0.599657	-0.476975	0.107315	0.72623
ENSMUSG00000050390.11	C77080	2.73735	-1.47703	-1.25524	2.04576e-66	2.1652e-64	0.0735606	0.464068	0.927848	-0.148233	0.242463	0.863097
ENSMUSG00000046182.7	Gsg1l	3.60778	1.12502	1.26556	2.20122e-66	2.31536e-64	0.338074	0.00125781	0.144486	0.197538	0.0289843	0.478346
ENSMUSG00000032334.9	Loxl1	2.7775	-1.54056	-1.7753	3.37791e-66	3.53127e-64	-0.0429999	0.722412	0.96726	0.191739	0.200298	0.827315
ENSMUSG00000052551.14	Adarb2	5.65825	0.603186	0.651554	3.948e-66	4.10207e-64	-0.0397893	0.450413	0.924375	-0.0881574	0.0755818	0.663873
ENSMUSG00000004748.5	Mtfp1	6.49765	-0.760044	-0.777107	5.30034e-66	5.4738e-64	-0.112361	0.0688281	0.724937	-0.0952978	0.133923	0.761289
ENSMUSG00000039747.10	Orai2	8.08913	0.74827	0.693263	6.60606e-66	6.78116e-64	-0.0294631	0.620368	0.948612	0.0255443	0.664756	0.965753
ENSMUSG00000045555.3	Mettl24	1.40843	-2.17093	-1.83794	6.8396e-66	6.97885e-64	0.210945	0.114058	0.800676	-0.122051	0.561855	0.95497
ENSMUSG00000059857.14	Ntng1	5.16871	0.842692	0.915614	1.94849e-65	1.97632e-63	0.137082	0.0651931	0.720471	0.0641609	0.357835	0.903815
ENSMUSG00000062202.12	Btbd9	7.65456	0.660834	0.609701	2.46125e-65	2.48164e-63	-0.0354695	0.502254	0.934088	0.0156642	0.763808	0.978639
ENSMUSG00000043850.14	Clrn1	1.29655	-1.86096	-1.9009	1.35916e-64	1.36235e-62	-0.258367	0.0329159	0.619542	-0.218426	0.276909	0.877867
ENSMUSG00000022358.6	Fbxo32	4.77839	0.870157	0.815606	1.40998e-64	1.40503e-62	0.123734	0.0908763	0.76774	0.178286	0.00820202	0.257389
ENSMUSG00000030302.15	Atp2b2	9.07474	0.859341	0.850282	1.86301e-64	1.84568e-62	0.0551977	0.435343	0.918895	0.0642573	0.361861	0.904471
ENSMUSG00000035431.4	Sstr1	3.80597	-1.20494	-1.23308	2.65167e-64	2.61182e-62	-0.111656	0.238213	0.87262	-0.0835075	0.435233	0.930485
ENSMUSG00000036856.4	Wnt4	2.72329	-1.50382	-1.82292	4.51406e-64	4.42066e-62	0.0342851	0.780898	0.973698	0.353385	0.0208149	0.413869
ENSMUSG00000096188.1	Cmtm4	7.07614	-0.829419	-0.718356	4.84528e-64	4.71792e-62	0.0353059	0.582782	0.943482	-0.0757573	0.246516	0.86593
ENSMUSG00000027200.16	Sema6d	6.70485	0.57442	0.575286	5.26889e-64	5.10125e-62	-0.0215095	0.657628	0.954777	-0.0223753	0.634557	0.962387
ENSMUSG00000042686.5	Jph1	6.50178	0.991354	0.929125	7.27776e-64	7.00639e-62	-0.212068	0.00846663	0.358577	-0.149839	0.0572739	0.61271
ENSMUSG00000029406.14	Pitpnm2	8.40311	0.753024	0.765857	7.82796e-64	7.49374e-62	0.0737063	0.24426	0.875313	0.0608732	0.332586	0.897146
ENSMUSG00000097796.1	Gm16702	1.38919	-2.22742	-2.56625	1.02997e-63	9.80489e-62	-0.278646	0.0823543	0.751129	0.060183	0.808479	0.980648
ENSMUSG00000022577.15	Ly6h	7.05021	-0.927701	-0.912933	1.62162e-63	1.53513e-61	-0.0667287	0.378985	0.90588	-0.0814966	0.290391	0.884865
ENSMUSG00000036437.5	Npy1r	5.14288	0.919096	0.798122	2.41793e-63	2.27632e-61	-0.0691808	0.353572	0.897626	0.0517928	0.460935	0.936727
ENSMUSG00000021136.12	Smoc1	3.35597	-0.859157	-0.871355	5.7673e-63	5.39971e-61	-0.0171439	0.792693	0.976169	-0.00494668	0.95128	0.995407
ENSMUSG00000041380.12	Htr2c	4.17058	-2.68019	-2.60703	7.16406e-63	6.6708e-61	0.191358	0.352493	0.897055	0.118198	0.591033	0.958396
ENSMUSG00000030029.13	Lrig1	5.29729	-0.997402	-0.857291	7.38312e-63	6.83741e-61	0.133296	0.081777	0.74965	-0.00681517	0.9326	0.992563
ENSMUSG00000030930.12	Chst15	6.1026	0.815161	0.820716	8.96436e-63	8.2569e-61	-0.0347871	0.617345	0.948381	-0.0403422	0.54916	0.952018
ENSMUSG00000029716.12	Tfr2	2.12261	-1.12651	-1.45668	1.93265e-62	1.77055e-60	-0.16609	0.0666765	0.724937	0.164084	0.207363	0.834152
ENSMUSG00000029816.9	Gpnmb	3.12004	1.40978	0.975588	3.08572e-62	2.8118e-60	0.180245	0.117928	0.806704	0.614434	2.62247e-10	2.79293e-07
ENSMUSG00000065954.9	Tacc1	7.6725	0.641541	0.628953	5.61596e-62	5.09021e-60	0.12876	0.017474	0.488928	0.141348	0.00817768	0.257099
ENSMUSG00000020607.6	Fam84a	7.1182	0.890699	0.798502	5.74563e-62	5.18019e-60	-0.0280053	0.698092	0.963198	0.0641924	0.367032	0.905568
ENSMUSG00000031530.6	Dusp4	4.73205	1.10816	1.01327	9.64542e-62	8.65042e-60	0.0764807	0.412167	0.916349	0.171366	0.0496435	0.583319
ENSMUSG00000040618.6	Pck2	4.89307	-0.876892	-0.720927	1.26498e-61	1.12854e-59	0.0981872	0.138339	0.825979	-0.0577782	0.418388	0.927054
ENSMUSG00000086040.7	Wipf3	7.01045	1.00127	1.17441	4.5905e-61	4.07407e-59	0.16015	0.0824334	0.751129	-0.012987	0.886184	0.989381
ENSMUSG00000032010.13	Usp2	5.46954	0.744703	0.712166	5.10582e-61	4.50794e-59	-0.028492	0.655761	0.954296	0.00404576	0.946703	0.994746
ENSMUSG00000032332.16	Col12a1	3.44946	-1.20388	-1.12923	6.31385e-61	5.54577e-59	-0.422709	4.05994e-06	0.00204634	-0.497363	3.24e-06	0.000920159
ENSMUSG00000032417.9	Rwdd2a	4.14273	-0.762086	-0.881243	1.75258e-60	1.53148e-58	-0.0672817	0.305661	0.885499	0.0518747	0.487465	0.942196
ENSMUSG00000090946.3	Ccdc71l	5.93037	0.775492	0.652533	1.84509e-60	1.6041e-58	-0.103004	0.102036	0.787037	0.0199556	0.742047	0.975046
ENSMUSG00000059248.12	41160	6.24995	-0.644853	-0.676679	3.47536e-60	3.0061e-58	0.0964035	0.082915	0.751129	0.128229	0.0262118	0.458573
ENSMUSG00000030956.14	Fam53b	5.68787	0.716378	0.630937	3.60485e-60	3.10235e-58	0.130282	0.0297465	0.605821	0.215723	0.000159139	0.0184471
ENSMUSG00000037206.13	Islr	3.90682	0.995874	0.953301	4.6293e-60	3.96398e-58	0.0950124	0.288183	0.882518	0.137585	0.0820932	0.679667
ENSMUSG00000079339.6	Ifit1bl1	1.93436	-1.42576	-1.41418	5.92059e-60	5.04435e-58	0.124896	0.223053	0.864611	0.113313	0.442449	0.934394
ENSMUSG00000022519.12	Srl	4.1917	0.954392	0.87517	7.03678e-60	5.96551e-58	0.0179028	0.830241	0.981176	0.0971244	0.196248	0.826014
ENSMUSG00000033721.15	Vav3	5.19665	0.740812	0.685789	9.40235e-60	7.93149e-58	-0.0259431	0.684182	0.960198	0.0290805	0.626473	0.961726
ENSMUSG00000064065.14	Ipcef1	5.87749	1.04483	0.977142	2.09863e-59	1.76161e-57	-0.108986	0.217729	0.862477	-0.0413036	0.630333	0.962333
ENSMUSG00000026663.6	Atf6	7.08065	0.668711	0.5531	2.76169e-59	2.30682e-57	-0.0943396	0.0807855	0.74965	0.021271	0.688303	0.968972
ENSMUSG00000018672.14	Copz2	2.67135	-1.21522	-1.09693	3.24242e-59	2.69516e-57	0.130663	0.143411	0.829404	0.0123669	0.914107	0.991327
ENSMUSG00000035486.13	Plk5	5.30454	1.275	1.18372	3.34162e-59	2.76413e-57	0.0391407	0.717242	0.966606	0.13042	0.210198	0.837326
ENSMUSG00000019726.10	Lyst	7.75102	0.793268	0.723303	3.87977e-59	3.19378e-57	-0.0869652	0.188489	0.852047	-0.017	0.795183	0.979175
ENSMUSG00000042942.14	Greb1l	3.45788	-0.913976	-1.0183	8.82235e-59	7.22754e-57	-0.106088	0.166837	0.843777	-0.00176684	0.984545	0.998551
ENSMUSG00000000805.17	Car4	5.21234	-0.811304	-0.739109	1.22041e-58	9.95015e-57	-0.190831	0.00356683	0.235576	-0.263026	0.00015669	0.0184138
ENSMUSG00000097683.1	Gm26644	1.32548	-1.81175	-1.37886	1.32201e-58	1.07272e-56	0.0937231	0.399456	0.911915	-0.339166	0.0592605	0.622601
ENSMUSG00000052040.9	Klf13	7.94811	0.648026	0.635228	1.36034e-58	1.09859e-56	0.0289474	0.605962	0.9472	0.0417447	0.452201	0.935196
ENSMUSG00000052581.12	Lrrtm4	6.46259	0.988602	0.897672	3.26099e-58	2.6211e-56	-0.186866	0.024506	0.567499	-0.0959371	0.238707	0.860298
ENSMUSG00000057706.6	Mex3b	4.72312	0.883178	0.742499	4.51052e-58	3.60842e-56	0.0305202	0.683584	0.960049	0.171199	0.0136042	0.338418
ENSMUSG00000044847.12	Lsm11	5.87007	-0.857995	-0.776224	4.6988e-58	3.74147e-56	-0.0265031	0.706492	0.964946	-0.108274	0.137626	0.767141
ENSMUSG00000059991.7	Nptx2	4.13619	1.1042	1.35151	5.90494e-58	4.68001e-56	0.883323	4.20305e-15	1.7905e-11	0.636018	4.8602e-10	4.60099e-07
ENSMUSG00000038115.15	Ano2	2.67299	-2.13715	-1.95552	7.40614e-58	5.84262e-56	-0.205572	0.205024	0.85923	-0.387205	0.0449754	0.564473
ENSMUSG00000021866.14	Anxa11	4.59902	1.10545	1.07443	8.67875e-58	6.81502e-56	0.0523353	0.595571	0.945868	0.0833563	0.365835	0.905568
ENSMUSG00000032418.14	Me1	5.59911	-0.708013	-0.650091	1.73397e-57	1.35536e-55	-0.00820044	0.888342	0.988921	-0.0661218	0.282108	0.880475
ENSMUSG00000097493.3	9930014A18Rik	3.01398	1.15385	1.03534	1.80241e-57	1.40242e-55	-0.126726	0.235292	0.870384	-0.00822548	0.925298	0.991327
ENSMUSG00000061527.6	Krt5	-0.62609	-3.95453	-4.90621	2.31363e-57	1.79201e-55	0.178277	0.349005	0.894924	1.12996	0.166489	0.805466
ENSMUSG00000064201.8	Krt2	3.05196	-1.51452	-1.80395	2.50047e-57	1.92796e-55	-0.22443	0.0922692	0.770808	0.0649994	0.675742	0.967795
ENSMUSG00000020096.18	Tbata	2.92435	-0.9821	-1.07633	2.63362e-57	2.02148e-55	-0.224331	0.00535799	0.28312	-0.130097	0.198567	0.826014
ENSMUSG00000040972.8	Igsf21	3.84314	-1.29155	-0.995353	2.74946e-57	2.10093e-55	0.0138548	0.886332	0.988494	-0.282343	0.00871165	0.268439
ENSMUSG00000060371.11	Caln1	7.33843	-0.74762	-0.653362	3.52883e-57	2.68443e-55	0.0542234	0.379797	0.906403	-0.0400351	0.522427	0.949268
ENSMUSG00000023947.7	Nfkbie	2.1493	1.73948	1.39364	3.65817e-57	2.77045e-55	0.184827	0.255806	0.879354	0.530671	2.08608e-05	0.00382224
ENSMUSG00000096054.2	Syne1	9.24525	0.975759	0.844457	1.57705e-56	1.18907e-54	-0.00200712	0.980254	0.999065	0.129295	0.110426	0.728186
ENSMUSG00000060882.5	Kcnd2	7.44787	0.664205	0.687283	2.27012e-56	1.70409e-54	-0.120958	0.0440319	0.658679	-0.144036	0.0150082	0.354701
ENSMUSG00000033863.1	Klf9	7.49221	0.654693	0.565628	3.3157e-56	2.47805e-54	0.0167029	0.761953	0.972548	0.105768	0.0519299	0.590662
ENSMUSG00000066357.6	Wdr6	7.1871	-0.764825	-0.749061	4.35668e-56	3.24038e-54	-0.163268	0.0141847	0.452657	-0.179032	0.00807646	0.256702
ENSMUSG00000038255.6	Neurod2	7.10625	0.891255	0.857457	4.37375e-56	3.24038e-54	0.0701332	0.369887	0.903239	0.103931	0.178035	0.814117
ENSMUSG00000079481.10	Nhsl2	6.5895	0.797359	0.805169	6.44339e-56	4.75304e-54	-0.100957	0.1597	0.839384	-0.108768	0.121625	0.742207
ENSMUSG00000027971.15	Ndst4	5.1292	1.07001	0.943044	8.55932e-56	6.28668e-54	0.0447806	0.628019	0.94912	0.171748	0.0516129	0.589267
ENSMUSG00000030064.15	Frmd4b	5.29586	0.583957	0.687262	1.01352e-55	7.41221e-54	-0.102048	0.079801	0.748838	-0.205353	0.000167207	0.0191222
ENSMUSG00000015843.9	Rxrg	1.4658	-1.98018	-2.07908	1.11054e-55	8.08697e-54	-0.0348648	0.816104	0.978999	0.0640354	0.770864	0.978639
ENSMUSG00000059182.6	Skap2	4.02126	-0.772938	-0.84696	1.76771e-55	1.28178e-53	-0.0227723	0.736699	0.9701	0.0512495	0.506152	0.947167
ENSMUSG00000028906.14	Epb4.1	4.57343	0.883394	0.897399	2.03558e-55	1.46976e-53	0.136362	0.0998189	0.781146	0.122357	0.110303	0.728186
ENSMUSG00000009569.13	Mkl2	8.02699	0.818593	0.823226	2.85629e-55	2.05364e-53	-0.0660477	0.368559	0.902433	-0.0706805	0.332186	0.897059
ENSMUSG00000003418.11	St8sia6	2.79263	1.40435	1.48679	2.97792e-55	2.13209e-53	0.0280374	0.842885	0.982355	-0.0544005	0.643598	0.963606
ENSMUSG00000033615.9	Cplx1	8.00096	-0.693388	-0.609522	3.09394e-55	2.20589e-53	0.0842386	0.150588	0.83156	0.000372902	0.994967	0.999913
ENSMUSG00000032537.13	Ephb1	5.21858	0.703576	0.72905	2.227e-54	1.58117e-52	0.0452103	0.497088	0.934088	0.0197369	0.752954	0.977295
ENSMUSG00000020926.15	Adam11	6.77207	-0.769499	-0.729056	2.67551e-54	1.89173e-52	-0.0324637	0.628516	0.949293	-0.072906	0.286626	0.882867
ENSMUSG00000022829.13	Stxbp5l	7.002	0.564406	0.555502	5.68261e-54	3.98484e-52	0.0685011	0.18274	0.85113	0.0774052	0.124083	0.748188
ENSMUSG00000036225.13	Kctd1	5.2448	0.572191	0.65348	5.67031e-54	3.98484e-52	0.0601652	0.293453	0.88417	-0.0211238	0.692958	0.969137
ENSMUSG00000038020.5	Rapgefl1	7.80497	0.528842	0.518863	6.19499e-54	4.32634e-52	-0.0332975	0.486555	0.932255	-0.0233186	0.621582	0.961369
ENSMUSG00000045667.13	Smtnl2	1.72516	1.59008	1.87553	6.40851e-54	4.45719e-52	-0.103606	0.575977	0.94242	-0.389055	0.00337337	0.153844
ENSMUSG00000040373.11	Cacng5	3.32156	1.12652	1.24246	8.07373e-54	5.59253e-52	-0.207976	0.069924	0.724937	-0.323923	0.00110844	0.0740986
ENSMUSG00000046321.7	Hs3st2	0.615068	-2.53435	-2.87666	1.15528e-53	7.97006e-52	0.199589	0.276055	0.881975	0.541894	0.108183	0.727698
ENSMUSG00000036422.9	Pcdh8	6.77108	0.938245	0.866838	1.24041e-53	8.52284e-52	0.0672055	0.41746	0.916845	0.138613	0.0894973	0.697317
ENSMUSG00000037406.6	Htra4	2.48124	1.63656	1.31289	1.27435e-53	8.72083e-52	0.00983908	0.948416	0.996154	0.33351	0.00697081	0.238457
ENSMUSG00000073975.2	Olfr550	-0.122952	-3.10794	-2.99277	2.01632e-53	1.37432e-51	-0.000629669	0.997195	0.999508	-0.115802	0.796185	0.979175
ENSMUSG00000012819.14	Cdh23	2.56208	1.47657	1.27255	3.15813e-53	2.14401e-51	-0.086849	0.537257	0.937174	0.117167	0.305667	0.890045
ENSMUSG00000062372.12	Otof	1.46642	-1.70917	-1.71707	4.90691e-53	3.318e-51	-0.576371	6.99607e-06	0.00305674	-0.568471	0.00284284	0.139201
ENSMUSG00000028527.17	Ak4	6.41948	-0.807856	-0.764532	5.66713e-53	3.81691e-51	0.00684878	0.923349	0.992056	-0.0364748	0.616636	0.960646
ENSMUSG00000022490.6	Ppp1r1a	6.62084	0.909134	0.865332	6.88039e-53	4.61582e-51	0.0876658	0.285116	0.882228	0.131468	0.102857	0.719269
ENSMUSG00000006764.8	Tph2	1.52886	1.64264	1.5259	1.51297e-52	1.01102e-50	0.0229839	0.89743	0.990305	0.139726	0.250635	0.868039
ENSMUSG00000042581.13	Thsd7b	4.42741	-0.776053	-0.873828	2.0059e-52	1.33518e-50	-0.0523381	0.468448	0.928031	0.0454365	0.565687	0.955425
ENSMUSG00000028864.6	Hgf	2.06999	-1.62695	-1.48249	3.52083e-52	2.33443e-50	0.0866263	0.492622	0.933789	-0.0578296	0.726923	0.973901
ENSMUSG00000029001.14	Fbxo44	6.40503	-0.525878	-0.537402	3.96422e-52	2.61823e-50	0.0615742	0.201808	0.855394	0.0730983	0.143307	0.772523
ENSMUSG00000032500.10	Dclk3	5.10792	1.02882	0.94477	5.36521e-52	3.52985e-50	-0.199941	0.0319067	0.611277	-0.115896	0.193029	0.826014
ENSMUSG00000038608.14	Dock10	7.60052	0.886667	0.83022	7.376e-52	4.83412e-50	-0.0671148	0.399766	0.911915	-0.010668	0.892612	0.989923
ENSMUSG00000046480.5	Scn4b	3.98025	1.07174	1.11849	9.35506e-52	6.10767e-50	0.247506	0.0197745	0.520165	0.200758	0.0377881	0.534759
ENSMUSG00000020635.7	Fkbp1b	4.26742	-0.570371	-0.749447	9.97168e-52	6.4854e-50	-0.09727	0.0893663	0.764866	0.0818064	0.206861	0.834152
ENSMUSG00000060402.6	Chst8	2.9239	-1.05098	-1.10975	1.33186e-51	8.62921e-50	-0.0374439	0.679781	0.958831	0.0213241	0.847076	0.984135
ENSMUSG00000026185.8	Igfbp5	7.62117	0.62086	0.772449	2.10054e-51	1.3558e-49	-0.256718	6.73573e-05	0.0185124	-0.408307	1.4045e-10	1.68229e-07
ENSMUSG00000020847.14	Rph3al	1.74208	1.66574	1.4808	2.98322e-51	1.91827e-49	-0.125099	0.471586	0.928762	0.059832	0.634691	0.962387
ENSMUSG00000029822.14	Osbpl3	3.3996	1.02882	1.07869	6.13675e-51	3.93121e-49	0.15158	0.151205	0.831724	0.101704	0.267149	0.872942
ENSMUSG00000036357.5	Gpr101	1.69051	-3.01851	-2.48945	9.13954e-51	5.83287e-49	0.486074	0.0306351	0.605821	-0.0429793	0.885003	0.989028
ENSMUSG00000104586.1	RP23-375H15.2	2.74836	1.34413	1.30524	1.19271e-50	7.58353e-49	0.159801	0.242132	0.873942	0.198691	0.0807697	0.673518
ENSMUSG00000039680.9	Mrps6	3.71359	-0.813905	-0.912477	1.92096e-50	1.21685e-48	-0.0356672	0.636064	0.950707	0.0629048	0.467186	0.936727
ENSMUSG00000025314.15	Ptprj	7.64675	0.719621	0.67741	2.26554e-50	1.4298e-48	-0.0720668	0.274762	0.881975	-0.0298561	0.647681	0.963733
ENSMUSG00000097604.1	Gm17322	2.70699	1.22752	1.08853	2.75417e-50	1.73177e-48	-0.205544	0.0897473	0.764866	-0.0665608	0.500909	0.946525
ENSMUSG00000060735.4	Rxfp3	3.18307	-1.19916	-1.12164	3.2857e-50	2.05839e-48	0.0540512	0.595091	0.945868	-0.023465	0.842592	0.983455
ENSMUSG00000030218.2	Mgp	3.1182	-1.13338	-1.35819	5.64783e-50	3.52524e-48	-0.156102	0.148452	0.83156	0.0687138	0.585099	0.957281
ENSMUSG00000019539.9	Rcn3	3.27594	-0.954932	-0.886424	6.06616e-50	3.77253e-48	-0.0236764	0.767765	0.972653	-0.0921844	0.331727	0.896797
ENSMUSG00000027994.13	Ccdc109b	1.96996	-1.33672	-1.39472	8.12425e-50	5.03408e-48	0.159574	0.15094	0.83156	0.217569	0.150083	0.785457
ENSMUSG00000021062.14	Rab15	7.77898	-0.674558	-0.574644	9.8592e-50	6.08698e-48	0.064562	0.277072	0.881975	-0.0353519	0.555427	0.953227
ENSMUSG00000068735.13	Trp53i11	6.39894	0.634796	0.665507	2.16721e-49	1.33319e-47	-0.0921041	0.138713	0.826459	-0.122815	0.042646	0.556663
ENSMUSG00000036578.6	Fxyd7	4.4313	0.81479	0.98176	2.34894e-49	1.43978e-47	0.269222	0.00227603	0.192953	0.102251	0.209455	0.836936
ENSMUSG00000091002.2	Tcerg1l	2.75806	-1.03696	-0.890378	3.72769e-49	2.2767e-47	-0.0921204	0.263712	0.880616	-0.238705	0.0208966	0.41501
ENSMUSG00000028152.9	Tspan5	7.33242	0.674232	0.642843	4.95197e-49	3.01363e-47	0.0255145	0.686537	0.960633	0.0569034	0.361943	0.904471
ENSMUSG00000039457.3	Ppl	2.07488	1.51014	1.59103	9.04224e-49	5.48327e-47	0.635152	0.000190698	0.0400694	0.554264	2.41495e-05	0.00437774
ENSMUSG00000074785.4	Plxnc1	5.45981	-0.659186	-0.6822	9.70062e-49	5.86165e-47	-0.0825525	0.185142	0.852047	-0.0595389	0.363167	0.904996
ENSMUSG00000033585.4	Ndn	7.91886	-0.568912	-0.611038	9.77005e-49	5.88274e-47	-0.0816773	0.142997	0.829244	-0.0395514	0.482877	0.941068
ENSMUSG00000025950.15	Idh1	5.77895	-0.503566	-0.527104	1.22864e-48	7.37185e-47	-0.00578426	0.904001	0.990305	0.0177529	0.725138	0.973901
ENSMUSG00000013367.4	Iglon5	3.51734	0.816624	0.83664	1.67081e-48	9.98967e-47	0.265832	0.00194911	0.173889	0.245816	0.000857927	0.063286
ENSMUSG00000039716.11	Dock3	7.4779	0.675945	0.614847	1.9127e-48	1.1396e-46	-0.0215356	0.730327	0.968943	0.0395629	0.521918	0.949246
ENSMUSG00000026163.16	Sphkap	8.95865	0.756293	0.674348	1.93886e-48	1.15115e-46	-0.000614285	0.992898	0.999508	0.0813305	0.237262	0.858692
ENSMUSG00000021221.14	Dpf3	4.34366	0.737951	0.639087	3.49356e-48	2.06702e-46	-0.00490294	0.944376	0.995803	0.0939611	0.140744	0.769664
ENSMUSG00000039519.6	Cyp7b1	5.64802	0.617464	0.556081	7.62908e-48	4.49825e-46	-0.118381	0.0418756	0.654174	-0.0569976	0.305416	0.890045
ENSMUSG00000075316.10	Scn9a	1.86845	-1.66312	-1.84314	7.75336e-48	4.55577e-46	-0.16044	0.274617	0.881975	0.0195784	0.919026	0.991327
ENSMUSG00000036882.6	Arhgap33	4.95212	-1.00675	-0.706035	1.27358e-47	7.45765e-46	0.129233	0.120516	0.809919	-0.171478	0.049718	0.583319
ENSMUSG00000075270.10	Pde11a	2.68616	-1.52778	-1.04573	1.50356e-47	8.77422e-46	0.173481	0.141055	0.829244	-0.308569	0.0275002	0.468098
ENSMUSG00000032402.11	Smad3	6.60681	0.945205	0.898112	1.69045e-47	9.83116e-46	-0.00390664	0.965263	0.998204	0.0431856	0.624955	0.961726
ENSMUSG00000041594.16	Tmtc4	3.8673	-0.860864	-0.671906	2.3701e-47	1.37369e-45	-0.0360979	0.611572	0.9472	-0.225056	0.00503532	0.197246
ENSMUSG00000107318.1	RP23-315E2.1	-0.380718	-2.75764	-3.38063	2.77052e-47	1.60033e-45	-0.272747	0.13152	0.822136	0.350241	0.476599	0.939324
ENSMUSG00000066026.13	Dhrs3	4.09612	-0.672293	-0.628233	3.13465e-47	1.80454e-45	0.0696169	0.243534	0.874565	0.0255574	0.705521	0.970995
ENSMUSG00000027660.15	Skil	7.08503	0.725234	0.660647	5.25142e-47	3.01293e-45	0.00747621	0.912688	0.990305	0.0720632	0.284058	0.881472
ENSMUSG00000016552.12	Foxred2	4.1862	0.7449	0.572101	7.2925e-47	4.16994e-45	-0.0472275	0.495555	0.934088	0.125571	0.0440206	0.564473
ENSMUSG00000040740.7	Slc25a34	2.54707	-1.38171	-1.6231	9.05356e-47	5.15962e-45	0.0832201	0.529862	0.936781	0.324611	0.0426124	0.556663
ENSMUSG00000026668.9	Ucma	0.074154	-2.45911	-3.05249	1.02283e-46	5.80968e-45	0.0629883	0.733464	0.96925	0.656369	0.0971384	0.70841
ENSMUSG00000026463.16	Atp2b4	5.91267	-0.926362	-0.681571	1.19722e-46	6.77761e-45	-0.279014	0.000403258	0.0687151	-0.523805	1.00396e-10	1.31597e-07
ENSMUSG00000046186.8	Cd109	3.86022	1.40817	1.38077	1.32931e-46	7.5005e-45	-0.239645	0.0869883	0.757805	-0.212242	0.101777	0.717531
ENSMUSG00000023015.12	Racgap1	2.82366	1.01854	1.08114	1.45897e-46	8.20488e-45	0.0146681	0.896558	0.990305	-0.0479252	0.606732	0.958588
ENSMUSG00000022332.7	Khdrbs3	7.2409	-0.587539	-0.56682	2.30678e-46	1.29301e-44	0.0314587	0.575674	0.942404	0.0107401	0.850764	0.984135
ENSMUSG00000067879.3	3110035E14Rik	7.01249	-0.795055	-0.642758	2.34722e-46	1.31137e-44	0.109187	0.124282	0.816409	-0.0431099	0.549052	0.952018
ENSMUSG00000048756.10	Foxo3	6.7891	0.579825	0.588407	2.88868e-46	1.6086e-44	0.0743741	0.19862	0.855394	0.0657917	0.2457	0.865225
ENSMUSG00000046314.14	Stxbp6	7.32776	0.999973	0.923524	3.08324e-46	1.71135e-44	-0.190955	0.0431686	0.655608	-0.114506	0.221462	0.845073
ENSMUSG00000029161.7	Cgref1	3.73754	-0.867633	-0.925624	3.8138e-46	2.10997e-44	-0.00823969	0.920667	0.991692	0.0497513	0.593759	0.958588
ENSMUSG00000029420.11	Rimbp2	6.93413	0.865764	0.665856	4.45671e-46	2.45768e-44	0.0089188	0.908092	0.990305	0.208827	0.00627912	0.222672
ENSMUSG00000007207.9	Stx1a	6.01729	-0.570003	-0.579091	6.6913e-46	3.67806e-44	-0.0985024	0.0755823	0.740332	-0.0894148	0.119916	0.742127
ENSMUSG00000031827.11	Cotl1	6.10802	0.585936	0.473224	7.14513e-46	3.91489e-44	0.0675565	0.21162	0.86158	0.180268	0.00057328	0.0462971
ENSMUSG00000001260.9	Gabrg1	5.1893	-0.670502	-0.659095	7.37532e-46	4.02806e-44	-0.0902716	0.156055	0.835331	-0.101679	0.130937	0.755918
ENSMUSG00000058420.6	Syt17	6.30971	-0.553949	-0.552937	7.51192e-46	4.08956e-44	-0.0438885	0.41343	0.916349	-0.0449006	0.417232	0.926698
ENSMUSG00000040136.9	Abcc8	5.19624	1.11739	1.03411	9.37149e-46	5.08567e-44	-0.11828	0.271943	0.881975	-0.0349992	0.736433	0.974269
ENSMUSG00000096914.2	Galntl6	4.17796	-0.89246	-0.880828	9.85587e-46	5.33156e-44	-0.0325206	0.697531	0.962969	-0.0441531	0.628719	0.96193
ENSMUSG00000052026.7	Slc6a7	5.04779	-1.01433	-0.866476	1.33923e-45	7.22168e-44	-0.0573215	0.530763	0.936781	-0.205171	0.0315589	0.498853
ENSMUSG00000075590.2	Nrbp2	5.02336	-0.680169	-0.639155	1.36177e-45	7.32006e-44	-0.0876068	0.166432	0.843777	-0.128621	0.0562739	0.60948
ENSMUSG00000070695.4	Cntnap5a	6.28259	0.824773	0.804819	1.8887e-45	1.01206e-43	-0.0560445	0.490469	0.932558	-0.0360895	0.650248	0.964
ENSMUSG00000021534.7	1700001L19Rik	1.90789	-1.35068	-1.53726	2.1031e-45	1.12341e-43	-0.0431498	0.72733	0.968097	0.143424	0.383495	0.912011
ENSMUSG00000040605.6	Bace2	1.16448	-1.79161	-1.77372	2.84184e-45	1.51328e-43	0.432635	0.00314549	0.231153	0.41475	0.0600486	0.624571
ENSMUSG00000087651.2	1500009L16Rik	3.66291	-0.746113	-0.719312	2.90889e-45	1.54416e-43	-0.024535	0.71739	0.966606	-0.0513355	0.512278	0.947399
ENSMUSG00000084375.1	Gm11637	0.437695	-2.12098	-1.83725	3.07861e-45	1.62918e-43	-0.11642	0.421153	0.918047	-0.400152	0.136337	0.766415
ENSMUSG00000060314.11	Zfp941	4.46781	-0.93372	-0.999288	5.11371e-45	2.69776e-43	-0.0979533	0.288932	0.882691	-0.032385	0.742768	0.975198
ENSMUSG00000105993.1	RP23-280E8.2	1.1271	1.8372	1.39764	5.21146e-45	2.74084e-43	-0.0971435	0.63402	0.950148	0.342418	0.0114075	0.309037
ENSMUSG00000061410.6	Zcchc14	6.83129	0.494532	0.57377	8.7039e-45	4.56352e-43	0.021917	0.68225	0.959519	-0.0573205	0.273755	0.876592
ENSMUSG00000043298.8	Smco3	2.7286	-0.926033	-1.16461	9.84552e-45	5.14625e-43	-0.130988	0.162463	0.842731	0.107593	0.349738	0.900624
ENSMUSG00000078307.2	AI593442	7.00211	0.90168	0.874088	1.24544e-44	6.48997e-43	-0.0446961	0.615002	0.947267	-0.0171044	0.845652	0.984135
ENSMUSG00000061013.5	Mkx	3.60659	0.980204	0.924643	2.42488e-44	1.25975e-42	-0.345046	0.000618587	0.0889674	-0.289485	0.0012786	0.0825276
ENSMUSG00000032807.5	Alox12b	1.51743	-1.27996	-1.97912	2.44647e-44	1.26711e-42	-0.0997815	0.465929	0.927848	0.59938	0.00195402	0.111733
ENSMUSG00000062098.10	Btbd3	9.45988	0.652783	0.702981	2.64215e-44	1.36431e-42	-0.0311882	0.644669	0.951755	-0.0813863	0.22727	0.851887
ENSMUSG00000034936.2	Arl4d	3.1918	1.12941	1.06737	2.67274e-44	1.37594e-42	0.496595	3.31358e-05	0.0104562	0.558637	8.8318e-08	4.70293e-05
ENSMUSG00000055963.11	Triqk	4.51691	-0.856606	-0.750561	2.78671e-44	1.43029e-42	-0.0288138	0.71291	0.965827	-0.134859	0.108642	0.727698
ENSMUSG00000042604.5	Kcna4	5.94514	0.64822	0.63083	2.97313e-44	1.52138e-42	-0.02051	0.753206	0.971664	-0.00312005	0.960611	0.995718
ENSMUSG00000029151.13	Slc30a3	5.92186	0.770813	0.575101	3.26163e-44	1.66402e-42	-0.135101	0.0539438	0.690088	0.0606109	0.374065	0.908498
ENSMUSG00000010175.12	Prox1	7.52854	0.946247	0.91334	3.37477e-44	1.7166e-42	-0.136044	0.144274	0.829408	-0.103138	0.264787	0.872942
ENSMUSG00000019768.15	Esr1	1.46824	-1.42681	-1.65119	4.40728e-44	2.23512e-42	-0.0471906	0.715277	0.966335	0.177186	0.337245	0.899063
ENSMUSG00000034656.15	Cacna1a	6.92241	0.476033	0.60899	4.70259e-44	2.37781e-42	0.0817064	0.135805	0.825979	-0.0512507	0.33941	0.899122
ENSMUSG00000074649.6	BC029722	5.36754	-0.542415	-0.57009	5.17548e-44	2.60917e-42	0.0298712	0.582353	0.943482	0.0575464	0.317101	0.891984
ENSMUSG00000085007.2	Gm11549	2.02201	-1.1715	-1.77798	5.46787e-44	2.74845e-42	0.086331	0.503723	0.934088	0.692809	3.90379e-05	0.00616503
ENSMUSG00000006930.14	Hap1	6.80787	-0.7043	-0.680147	5.95372e-44	2.98387e-42	-0.150166	0.0294628	0.601973	-0.174319	0.0129271	0.332148
ENSMUSG00000020027.17	Socs2	4.27608	-0.932782	-0.924206	6.40919e-44	3.20272e-42	-0.0846933	0.34579	0.894924	-0.0932695	0.33535	0.898824
ENSMUSG00000022895.13	Ets2	6.26594	0.767154	0.72886	7.76494e-44	3.86885e-42	-0.0775159	0.309113	0.886329	-0.0392218	0.598929	0.958588
ENSMUSG00000026117.10	Zap70	2.17086	-1.24582	-1.39019	9.49046e-44	4.71479e-42	-0.0777963	0.508015	0.935546	0.0665807	0.656566	0.964776
ENSMUSG00000032243.8	Itga11	2.30045	1.48637	1.44665	1.00218e-43	4.96427e-42	-0.249209	0.126481	0.817428	-0.209498	0.116216	0.736086
ENSMUSG00000000732.8	Icosl	3.75735	-0.696207	-0.644211	1.38579e-43	6.8446e-42	-0.018297	0.773133	0.973027	-0.0702931	0.336167	0.898824
ENSMUSG00000038665.14	Dgki	7.65247	0.980557	0.946343	1.73611e-43	8.55008e-42	0.113248	0.245696	0.875951	0.147462	0.128235	0.752453
ENSMUSG00000026355.10	Mcm6	5.18583	0.961792	0.90257	2.30965e-43	1.13419e-41	-0.188486	0.0497315	0.671089	-0.129265	0.162253	0.802085
ENSMUSG00000024544.8	Ldlrad4	4.63243	0.767049	0.660259	2.56958e-43	1.25821e-41	0.0402339	0.595731	0.945868	0.147024	0.0379563	0.534759
ENSMUSG00000036131.11	Frmd7	0.551111	-2.14731	-2.28935	3.15819e-43	1.54199e-41	-0.190694	0.270382	0.881975	-0.0486584	0.869094	0.988066
ENSMUSG00000042249.10	Adrbk2	6.83524	-0.78854	-0.730578	3.2074e-43	1.5571e-41	0.0508075	0.507946	0.935546	-0.00715462	0.926769	0.991347
ENSMUSG00000049939.6	Lrrc4	7.15806	0.524534	0.503516	3.20471e-43	1.5571e-41	-0.0067367	0.898356	0.990305	0.0142807	0.783137	0.978639
ENSMUSG00000021981.9	Cab39l	5.23364	-0.677309	-0.528944	3.70022e-43	1.79125e-41	0.0510455	0.401926	0.911957	-0.097319	0.129433	0.753369
ENSMUSG00000044933.2	Sstr3	5.25832	-0.56111	-0.555711	3.95057e-43	1.90702e-41	-0.102632	0.0623746	0.714752	-0.10803	0.0645238	0.637431
ENSMUSG00000047881.13	Rell1	3.3165	0.768964	0.813271	4.21164e-43	2.0273e-41	0.0945596	0.278045	0.881975	0.0502524	0.498436	0.945913
ENSMUSG00000026235.13	Epha4	9.32178	0.942298	0.846376	4.70141e-43	2.25668e-41	-0.09223	0.311362	0.887789	0.0036915	0.967643	0.996095
ENSMUSG00000029869.7	Ephb6	6.03839	-0.538783	-0.721412	6.07844e-43	2.90945e-41	0.0369924	0.555618	0.938441	0.219621	0.000720997	0.0568786
ENSMUSG00000053414.7	Hunk	4.5845	0.619357	0.657744	6.15435e-43	2.93754e-41	0.133798	0.0481442	0.668059	0.0954113	0.126524	0.751426
ENSMUSG00000062210.12	Tnfaip8	2.75844	-1.068	-0.827928	6.69865e-43	3.18841e-41	0.17521	0.05119	0.67442	-0.0648614	0.552438	0.952018
ENSMUSG00000018451.6	6330403K07Rik	7.23378	-0.430646	-0.543795	7.05012e-43	3.34635e-41	0.0390225	0.425306	0.91841	0.152171	0.0022905	0.120093
ENSMUSG00000033454.6	Zbtb1	4.89735	0.557589	0.568049	1.00553e-42	4.75952e-41	-0.0201448	0.735211	0.969505	-0.030604	0.580788	0.956844
ENSMUSG00000031458.7	Coprs	4.68116	-0.674602	-0.838947	1.13218e-42	5.34415e-41	-0.0863092	0.244902	0.875841	0.0780355	0.326439	0.894253
ENSMUSG00000028833.12	Ncdn	11.477	0.769766	0.63767	1.22894e-42	5.78482e-41	-0.0683089	0.347602	0.894924	0.0637868	0.380965	0.911083
ENSMUSG00000041577.5	Prelp	4.01222	-1.0223	-0.713293	1.36398e-42	6.38525e-41	0.0999905	0.254528	0.879328	-0.209013	0.0285454	0.476635
ENSMUSG00000034813.15	Grip1	5.06257	-0.479429	-0.493714	1.36195e-42	6.38525e-41	0.0285206	0.551538	0.938269	0.0428062	0.408203	0.92384
ENSMUSG00000025889.12	Snca	8.59493	-0.496912	-0.579928	1.41707e-42	6.6156e-41	-0.196701	0.000303685	0.0568659	-0.113685	0.0381415	0.534759
ENSMUSG00000026824.10	Kcnj3	7.48043	0.642179	0.585863	1.5647e-42	7.28482e-41	-0.0537004	0.397368	0.911513	0.00261554	0.966779	0.996095
ENSMUSG00000003531.13	Dgcr6	5.09379	-0.796225	-0.895911	1.6464e-42	7.64432e-41	-0.109784	0.19109	0.852047	-0.0100979	0.908623	0.991084
ENSMUSG00000019772.4	Vip	3.428	-0.994262	-0.844981	1.94954e-42	9.0272e-41	0.2078	0.0207731	0.533042	0.058519	0.566335	0.955425
ENSMUSG00000034226.7	Rhov	2.10305	-1.19957	-1.07632	3.46334e-42	1.59933e-40	0.187037	0.0716764	0.728121	0.0637891	0.637769	0.962451
ENSMUSG00000021684.15	Pde8b	6.74216	0.529162	0.466656	4.43722e-42	2.04352e-40	0.00853017	0.870393	0.984416	0.0710363	0.165255	0.804098
ENSMUSG00000000889.8	Dbh	0.26563	2.5076	1.64378	1.02383e-41	4.70245e-40	-0.617223	0.0389242	0.647091	0.246599	0.132944	0.759537
ENSMUSG00000030306.13	Tmtc1	6.49251	0.473973	0.508793	1.22867e-41	5.62809e-40	0.0269425	0.600087	0.946103	-0.00787747	0.874874	0.988681
ENSMUSG00000035799.5	Twist1	-0.0493995	-2.51777	-2.5564	2.3248e-41	1.06205e-39	0.0171128	0.926233	0.99257	0.0557354	0.8841	0.988928
ENSMUSG00000038119.13	Cdon	4.29954	0.654531	0.741148	2.81303e-41	1.28166e-39	0.0329041	0.662864	0.955765	-0.053713	0.43705	0.932083
ENSMUSG00000022528.7	Hes1	3.18098	-1.02138	-0.973216	3.83677e-41	1.74343e-39	0.0121503	0.900446	0.990305	-0.0360161	0.747016	0.976686
ENSMUSG00000030022.13	Adamts9	3.90122	-0.839638	-0.669122	4.12034e-41	1.8673e-39	-0.0357873	0.636335	0.95082	-0.206303	0.0140798	0.344711
ENSMUSG00000004530.11	Coro1c	6.13714	0.579366	0.548179	5.70274e-41	2.57758e-39	0.0523654	0.382207	0.906989	0.0835519	0.15131	0.785961
ENSMUSG00000042797.8	Aqp11	4.22798	-0.616579	-0.602069	6.66106e-41	3.00276e-39	-0.112122	0.0633191	0.716033	-0.126632	0.0590749	0.622149
ENSMUSG00000035606.8	Ky	1.95568	1.14507	1.31321	6.71482e-41	3.01901e-39	0.248266	0.0913562	0.768608	0.0801305	0.473574	0.938327
ENSMUSG00000026405.13	C4bp	0.442231	-1.88991	-1.84938	7.17928e-41	3.21934e-39	-0.489228	0.000780784	0.103136	-0.529754	0.0422436	0.554997
ENSMUSG00000031604.9	Msmo1	6.61301	-0.450361	-0.470827	8.06387e-41	3.60652e-39	0.00188492	0.968297	0.99866	0.0223511	0.646458	0.963606
ENSMUSG00000021676.9	Iqgap2	7.12083	0.702033	0.672073	1.05789e-40	4.71896e-39	-0.0309846	0.668545	0.956542	-0.00102501	0.988564	0.999043
ENSMUSG00000064115.12	Cadm2	8.5512	0.884046	0.869942	1.09879e-40	4.88862e-39	-0.0942498	0.302856	0.885499	-0.080146	0.379262	0.909937
ENSMUSG00000036510.16	Cdh8	6.73645	0.628388	0.56274	1.27531e-40	5.65918e-39	-0.127119	0.0445391	0.661452	-0.0614719	0.322935	0.893459
ENSMUSG00000029059.8	Fam213b	5.81407	-0.672439	-0.7703	1.31234e-40	5.8084e-39	-0.041097	0.578178	0.942561	0.0567646	0.456837	0.936707
ENSMUSG00000031216.12	Stard8	4.10562	0.752226	0.649885	1.48931e-40	6.57456e-39	0.123683	0.113985	0.800676	0.226024	0.00152036	0.0930812
ENSMUSG00000043067.14	Dpy19l1	5.76458	-0.536452	-0.509804	1.70051e-40	7.48754e-39	-0.0644057	0.232067	0.870146	-0.0910538	0.105088	0.722455
ENSMUSG00000034793.14	G6pc3	4.61814	-0.607745	-0.557173	1.91622e-40	8.41557e-39	-0.0249478	0.672539	0.957238	-0.0755198	0.238614	0.860298
ENSMUSG00000040945.12	Rcc2	6.45577	0.537801	0.489701	2.00092e-40	8.76494e-39	0.00694165	0.899555	0.990305	0.0550417	0.305149	0.889939
ENSMUSG00000038112.14	AW551984	1.93925	-1.67075	-1.80551	2.3999e-40	1.04857e-38	-0.0719563	0.658013	0.954777	0.062801	0.756821	0.977295
ENSMUSG00000030693.9	Klk10	0.409077	2.53629	2.00014	2.50511e-40	1.09174e-38	-0.304271	0.337005	0.891226	0.231883	0.217681	0.842032
ENSMUSG00000032020.14	Ubash3b	5.78688	0.730454	0.56765	3.05291e-40	1.32708e-38	0.0333683	0.637837	0.95086	0.196172	0.00440098	0.182464
ENSMUSG00000019806.12	Aig1	5.34893	-0.477466	-0.456946	3.18096e-40	1.37922e-38	-0.0272591	0.568924	0.941988	-0.0477785	0.347816	0.900498
ENSMUSG00000071649.5	B3gat3	6.91422	-0.614348	-0.631055	3.62582e-40	1.56812e-38	0.0122393	0.850507	0.983794	0.028946	0.661019	0.965582
ENSMUSG00000032128.13	Robo3	3.33594	1.92656	1.66931	4.0402e-40	1.74291e-38	0.145031	0.460454	0.927653	0.402277	0.0269773	0.466815
ENSMUSG00000022235.13	Cmbl	3.27231	-0.8163	-0.928676	4.22007e-40	1.81591e-38	-0.157613	0.0641141	0.718636	-0.0452376	0.646367	0.963606
ENSMUSG00000040928.14	S100pbp	5.51908	0.450212	0.443865	4.24937e-40	1.82391e-38	-0.0717612	0.138866	0.827076	-0.0654137	0.154235	0.789659
ENSMUSG00000024076.9	Vit	1.61099	-1.77749	-1.59868	4.26691e-40	1.82684e-38	0.333965	0.0342787	0.626326	0.155154	0.453138	0.935256
ENSMUSG00000032024.10	Clmp	5.22175	0.905546	0.829197	4.51477e-40	1.92811e-38	0.0141641	0.879553	0.987332	0.0905129	0.315683	0.891984
ENSMUSG00000025533.14	Asl	3.66632	-0.745365	-0.622629	4.90903e-40	2.09125e-38	-0.00483049	0.943696	0.995731	-0.127566	0.102516	0.718282
ENSMUSG00000041324.12	Inhba	1.50565	1.50741	1.55088	5.68727e-40	2.41673e-38	0.423446	0.0263329	0.576442	0.379977	0.006499	0.226716
ENSMUSG00000071369.9	Map3k5	5.46296	0.624324	0.804855	1.22968e-39	5.21237e-38	0.00978157	0.898512	0.990305	-0.170749	0.0206376	0.411782
ENSMUSG00000015846.13	Rxra	5.14601	-0.724981	-0.564647	1.27228e-39	5.37957e-38	0.150422	0.0276678	0.587892	-0.0099124	0.889963	0.989381
ENSMUSG00000097451.8	Rian	8.3274	-0.576655	-0.61217	1.42945e-39	6.02916e-38	0.1079	0.0855535	0.756231	0.143414	0.0232189	0.433352
ENSMUSG00000019590.15	Cyb561	4.72765	-0.57657	-0.508983	1.72567e-39	7.26062e-38	0.074811	0.181994	0.849871	0.00722419	0.905231	0.991084
ENSMUSG00000069171.12	Nr2f1	5.68464	-0.524273	-0.503827	1.86369e-39	7.82198e-38	-0.0367043	0.493535	0.934014	-0.0571503	0.307388	0.890976
ENSMUSG00000074505.4	Fat3	7.85515	0.461464	0.525451	1.96889e-39	8.24319e-38	0.154634	0.00327503	0.231153	0.090647	0.0814437	0.676291
ENSMUSG00000036298.10	Slc2a13	7.37754	0.674305	0.623078	3.44529e-39	1.43891e-37	-0.0676527	0.33211	0.889067	-0.016426	0.812045	0.980781
ENSMUSG00000038132.5	Rbm24	4.23003	0.851664	0.688007	4.03605e-39	1.68152e-37	-0.194362	0.0246909	0.567506	-0.0307054	0.701967	0.970605
ENSMUSG00000053025.12	Sv2b	8.84264	-0.887454	-1.01239	4.53978e-39	1.88678e-37	-0.0550377	0.582505	0.943482	0.0698967	0.487014	0.941858
ENSMUSG00000023236.7	Scg5	7.08689	-0.475928	-0.546031	5.11776e-39	2.12182e-37	-0.0527096	0.327868	0.889067	0.017393	0.751086	0.977209
ENSMUSG00000059146.11	Ntrk3	6.73904	0.471907	0.470635	5.67711e-39	2.34801e-37	0.0426687	0.403147	0.912929	0.0439402	0.379035	0.909937
ENSMUSG00000025083.16	Afap1l2	4.07329	0.528938	0.725024	8.33776e-39	3.44008e-37	0.00219285	0.975284	0.999065	-0.193894	0.00230328	0.120392
ENSMUSG00000030653.15	Pde2a	7.90124	-0.484889	-0.507978	1.11105e-38	4.57303e-37	0.0249244	0.6379	0.95086	0.0480139	0.369402	0.906579
ENSMUSG00000031932.13	Gpr83	4.2241	1.07984	0.930791	1.3509e-38	5.54684e-37	0.368767	0.00112623	0.13253	0.51781	1.22457e-06	0.000431975
ENSMUSG00000021680.7	Crhbp	2.39955	-1.13648	-1.16196	1.52938e-38	6.2646e-37	0.428582	0.000141799	0.0317929	0.454062	0.00103543	0.0711797
ENSMUSG00000025128.7	Bhlhe22	7.30414	0.619709	0.632198	1.54907e-38	6.33003e-37	-0.114309	0.090308	0.765906	-0.126798	0.057398	0.613205
ENSMUSG00000032017.13	Grik4	6.13824	-0.54735	-0.501458	3.73817e-38	1.52388e-36	-0.0168805	0.763874	0.972614	-0.0627719	0.278108	0.879455
ENSMUSG00000030322.11	Mbd4	3.19155	0.74251	0.782321	4.13114e-38	1.68006e-36	-0.0222137	0.803487	0.977751	-0.0620248	0.414993	0.92448
ENSMUSG00000044005.12	Gls2	3.50011	0.617618	0.748746	5.1752e-38	2.09965e-36	0.135524	0.087319	0.758367	0.0043957	0.948937	0.995013
ENSMUSG00000024589.14	Nedd4l	7.38129	0.619821	0.619654	5.22646e-38	2.11541e-36	0.00540784	0.936089	0.994014	0.00557474	0.933426	0.992951
ENSMUSG00000024798.14	Htr7	3.25397	-1.08706	-1.14546	5.43005e-38	2.19261e-36	-0.0349624	0.758714	0.972177	0.0234394	0.85417	0.984514
ENSMUSG00000001995.8	Sipa1l2	7.28367	0.613549	0.568953	5.96095e-38	2.40129e-36	-0.0361661	0.576313	0.94242	0.00843035	0.895215	0.990485
ENSMUSG00000056501.3	Cebpb	3.4438	1.17379	1.0492	7.00106e-38	2.81363e-36	-0.00320241	0.979911	0.999065	0.121388	0.294415	0.886934
ENSMUSG00000043587.14	Pxylp1	4.25569	0.78241	0.677766	7.5224e-38	3.01604e-36	-0.104069	0.210515	0.861176	0.000575394	0.99404	0.999652
ENSMUSG00000039206.13	Daglb	5.6938	0.582223	0.438111	1.17929e-37	4.71715e-36	0.0428102	0.461777	0.927848	0.186922	0.000863959	0.0634563
ENSMUSG00000034151.12	Zbbx	0.84199	-1.71844	-1.66421	1.22728e-37	4.89764e-36	0.2065	0.168911	0.845052	0.15227	0.510616	0.947399
ENSMUSG00000056708.5	Ier5	5.43687	0.788942	0.756381	1.2447e-37	4.95555e-36	0.163548	0.0567109	0.699699	0.196109	0.0182843	0.390805
ENSMUSG00000075225.10	Ccdc162	0.670989	-1.80227	-2.23343	1.90354e-37	7.56092e-36	0.0674528	0.700149	0.963793	0.498607	0.0721136	0.657472
ENSMUSG00000000416.15	Cttnbp2	7.17211	0.815416	0.776942	1.9226e-37	7.61886e-36	-0.0356929	0.682532	0.9596	0.00278111	0.974345	0.997041
ENSMUSG00000107985.1	RP23-449F12.9	0.784968	1.896	1.71736	1.99123e-37	7.85428e-36	0.427354	0.0890297	0.764866	0.605999	0.000232493	0.0243048
ENSMUSG00000025812.16	Pard3	5.16693	0.482272	0.533224	1.98709e-37	7.85428e-36	0.109591	0.0544813	0.692683	0.0586389	0.275253	0.876592
ENSMUSG00000036466.16	Megf11	3.44414	-1.02073	-1.023	2.01582e-37	7.93291e-36	0.149639	0.158072	0.838266	0.151906	0.197388	0.826014
ENSMUSG00000031618.12	Nr3c2	8.40273	0.568064	0.568326	2.26549e-37	8.89492e-36	-0.0969185	0.118905	0.807563	-0.0971806	0.115891	0.736086
ENSMUSG00000039057.9	Myo16	4.11006	-0.829891	-0.711134	2.54901e-37	9.98508e-36	0.0383588	0.639086	0.95086	-0.0803982	0.364943	0.905568
ENSMUSG00000100303.1	2600014E21Rik	-0.418037	-3.177	-3.44945	2.91227e-37	1.13819e-35	0.0191436	0.93719	0.994052	0.291595	0.601801	0.958588
ENSMUSG00000067594.5	Krt77	2.32798	-1.15717	-0.86103	3.13189e-37	1.22122e-35	0.0679368	0.503991	0.934088	-0.228202	0.0699297	0.653058
ENSMUSG00000026342.9	Slc35f5	4.29703	-0.552827	-0.669468	3.21937e-37	1.25247e-35	-0.0595131	0.349353	0.895318	0.0571281	0.413438	0.924273
ENSMUSG00000024376.6	Epb4.1l4a	2.30197	-0.95272	-0.950028	5.04376e-37	1.95776e-35	-0.144411	0.119046	0.807563	-0.147103	0.211798	0.839178
ENSMUSG00000030605.14	Mfge8	7.11179	-0.657404	-0.488586	5.3598e-37	2.07571e-35	0.0668963	0.297399	0.884566	-0.101921	0.116456	0.736086
ENSMUSG00000051111.14	Sv2c	5.29111	0.929582	0.837118	5.98742e-37	2.31351e-35	0.101234	0.307366	0.885919	0.193697	0.0441591	0.564473
ENSMUSG00000025938.15	Slco5a1	1.99866	1.07566	1.33274	7.18573e-37	2.77025e-35	0.327182	0.0285912	0.597719	0.0700982	0.548378	0.952018
ENSMUSG00000029765.12	Plxna4	8.48344	0.827717	0.706406	9.12853e-37	3.51129e-35	-0.128802	0.130885	0.822136	-0.00749027	0.929826	0.991845
ENSMUSG00000056158.13	Car10	5.28676	-0.702845	-0.835036	9.46441e-37	3.63229e-35	-0.0850748	0.302531	0.885499	0.0471159	0.582741	0.956844
ENSMUSG00000018593.11	Sparc	8.15312	-0.825907	-0.863934	9.92114e-37	3.79902e-35	0.0869677	0.346779	0.894924	0.124995	0.178594	0.81432
ENSMUSG00000060275.10	Nrg2	2.75349	1.02897	0.743849	1.07202e-36	4.09577e-35	-0.175891	0.108301	0.794766	0.10923	0.237135	0.858692
ENSMUSG00000041119.10	Pde9a	3.36858	-0.644764	-0.778143	1.20542e-36	4.59514e-35	-0.115278	0.112209	0.799	0.0181015	0.830129	0.981537
ENSMUSG00000051435.10	Fhad1	2.79132	0.897734	0.987934	1.50972e-36	5.74231e-35	0.0294507	0.794636	0.976954	-0.0607494	0.524953	0.949268
ENSMUSG00000020601.7	Trib2	5.8763	0.594118	0.542943	1.51597e-36	5.75326e-35	0.0852378	0.185005	0.852047	0.136413	0.0288446	0.477839
ENSMUSG00000050963.6	Kcns2	5.80322	0.699107	0.511393	1.62101e-36	6.13824e-35	-0.0829379	0.234451	0.870384	0.104776	0.122809	0.743625
ENSMUSG00000048450.10	Msx1	2.55597	-1.24039	-1.04555	1.76703e-36	6.66153e-35	0.190654	0.106833	0.794091	-0.00418468	0.976062	0.997607
ENSMUSG00000074657.4	Kif5a	10.7014	-0.840175	-0.773203	1.76376e-36	6.66153e-35	0.167521	0.0613851	0.710525	0.10055	0.261405	0.872942
ENSMUSG00000041849.7	Card6	1.65185	1.39488	1.22167	2.02369e-36	7.61228e-35	-0.112427	0.5035	0.934088	0.0607785	0.633963	0.962333
ENSMUSG00000028226.14	Mmp16	6.14756	0.57137	0.507539	2.89662e-36	1.08719e-34	-0.136551	0.0253051	0.571882	-0.0727198	0.221608	0.845073
ENSMUSG00000043155.4	Hpdl	2.93269	1.34565	0.961761	2.98801e-36	1.11903e-34	-0.214892	0.12347	0.815338	0.168992	0.173015	0.809814
ENSMUSG00000018012.10	Rac3	3.86938	-0.859958	-0.977754	4.49794e-36	1.68081e-34	-0.06801	0.4851	0.931813	0.0497861	0.638698	0.962708
ENSMUSG00000051251.3	Nhlh1	0.353499	2.42558	2.072	4.54295e-36	1.69391e-34	0.352817	0.289448	0.882831	0.706402	0.000511371	0.0431374
ENSMUSG00000047986.11	Palm3	1.13579	-1.60711	-1.5061	4.86773e-36	1.81105e-34	-0.0538992	0.711969	0.96551	-0.154915	0.456463	0.936707
ENSMUSG00000032625.13	Thsd7a	6.7193	0.625032	0.645408	6.38778e-36	2.37141e-34	-0.128265	0.0711767	0.727601	-0.148641	0.0336813	0.512896
ENSMUSG00000027889.16	Ampd2	6.03734	0.690835	0.621388	6.43785e-36	2.3848e-34	-0.0221441	0.766246	0.972653	0.0473035	0.515892	0.947771
ENSMUSG00000070348.4	Ccnd1	5.41626	-0.651939	-0.732439	6.76788e-36	2.50162e-34	0.0984069	0.192297	0.853631	0.178907	0.0225449	0.42685
ENSMUSG00000029090.11	Adgra3	4.86062	-0.480753	-0.460203	7.64739e-36	2.8206e-34	0.0203589	0.688503	0.961477	-0.000190901	0.997222	1
ENSMUSG00000027932.13	Slc27a3	3.54762	-0.778772	-1.05661	7.74333e-36	2.84981e-34	-0.0737972	0.444864	0.921327	0.20404	0.0577179	0.613928
ENSMUSG00000019929.14	Dcn	4.10231	-1.40764	-1.13212	1.05521e-35	3.87519e-34	0.0413364	0.766996	0.972653	-0.234179	0.110073	0.728186
ENSMUSG00000026116.10	Tmem131	5.91444	0.613636	0.684359	1.093e-35	4.00531e-34	0.000600816	0.993449	0.999508	-0.0701218	0.32498	0.894253
ENSMUSG00000043419.10	Chd3os	6.41053	-0.465248	-0.472278	1.14854e-35	4.19982e-34	0.00770751	0.881688	0.987568	0.014738	0.781678	0.978639
ENSMUSG00000020936.8	Nmt1	7.92723	0.494392	0.433285	1.25797e-35	4.59011e-34	-0.0976719	0.0633839	0.716221	-0.0365648	0.483571	0.941068
ENSMUSG00000107677.1	Olfr316	-1.22776	-4.27915	-3.85891	1.34842e-35	4.90962e-34	0.130674	0.574867	0.942404	-0.289573	0.746578	0.976312
ENSMUSG00000031523.15	Dlc1	6.00601	-0.629424	-0.496298	1.4432e-35	5.24351e-34	0.0354569	0.576291	0.94242	-0.0976691	0.133836	0.761289
ENSMUSG00000040990.16	Sh3kbp1	5.21878	0.518428	0.571429	1.81042e-35	6.56372e-34	-0.0378622	0.544502	0.937634	-0.0908634	0.1262	0.751426
ENSMUSG00000033082.9	Clec1a	2.22547	-1.56942	-1.13234	1.88869e-35	6.83295e-34	-0.359563	0.010087	0.388876	-0.796644	1.92539e-06	0.000607568
ENSMUSG00000040620.14	Dhx33	6.39803	0.747568	0.672213	2.21887e-35	8.01051e-34	-0.0238225	0.768304	0.972653	0.051532	0.517292	0.948421
ENSMUSG00000041530.15	Ago1	6.52533	0.460179	0.445158	2.49903e-35	9.00284e-34	-0.023739	0.645746	0.952012	-0.00871732	0.862812	0.9865
ENSMUSG00000038481.11	Cdk19	6.22279	0.41436	0.491005	2.56629e-35	9.22566e-34	-0.0179768	0.72668	0.967846	-0.0946215	0.0579276	0.614278
ENSMUSG00000008734.8	Gprc5b	7.91003	0.460182	0.46581	3.04583e-35	1.09265e-33	0.0571275	0.275602	0.881975	0.0514992	0.32138	0.892786
ENSMUSG00000024968.12	Rcor2	3.76777	0.884006	0.652187	3.08037e-35	1.10272e-33	-0.0935023	0.314946	0.887789	0.138316	0.103588	0.719276
ENSMUSG00000049881.12	2810025M15Rik	4.19498	0.811085	0.654123	3.34721e-35	1.19573e-33	-0.0483824	0.578475	0.942561	0.10858	0.180463	0.81432
ENSMUSG00000031822.17	Gse1	6.42535	0.472162	0.655412	3.4325e-35	1.22363e-33	0.153587	0.0163937	0.474328	-0.0296633	0.635225	0.962387
ENSMUSG00000098097.6	6530403H02Rik	4.31789	-1.30105	-1.63846	3.77802e-35	1.344e-33	0.149891	0.346311	0.894924	0.487299	0.00355235	0.157636
ENSMUSG00000024851.12	Pitpnm1	7.4254	-0.656941	-0.525448	4.63034e-35	1.64377e-33	0.112125	0.0975793	0.778503	-0.0193679	0.776528	0.978639
ENSMUSG00000026062.11	Slc9a2	3.90515	-0.927754	-0.888193	4.80189e-35	1.70113e-33	0.113057	0.253236	0.879328	0.073495	0.491996	0.943296
ENSMUSG00000035226.5	Rims4	5.94293	-0.693906	-0.596034	4.91898e-35	1.73899e-33	0.216339	0.00301485	0.228325	0.118467	0.112952	0.732205
ENSMUSG00000039358.3	Drd5	4.0645	0.700866	0.750044	5.58307e-35	1.96968e-33	-0.0858709	0.313604	0.887789	-0.13505	0.0846994	0.685761
ENSMUSG00000034898.14	Filip1	4.02643	0.605164	0.69388	6.59156e-35	2.32067e-33	-0.115913	0.130897	0.822136	-0.204629	0.00334892	0.153844
ENSMUSG00000017929.12	B4galt5	5.58203	0.467143	0.445321	6.72991e-35	2.36449e-33	0.0512549	0.334029	0.889492	0.0730767	0.15016	0.785457
ENSMUSG00000037876.15	Jmjd1c	6.91773	0.543451	0.544554	6.86649e-35	2.40751e-33	-0.00451382	0.941984	0.995283	-0.00561652	0.926759	0.991347
ENSMUSG00000001419.16	Mef2d	6.96585	0.492927	0.509359	7.18741e-35	2.51486e-33	-0.000808519	0.988705	0.999508	-0.0172406	0.759059	0.977295
ENSMUSG00000071180.4	Smim15	5.92042	-0.483845	-0.466113	8.24039e-35	2.87738e-33	-0.0775642	0.143229	0.829404	-0.0952961	0.0824961	0.680743
ENSMUSG00000037086.3	Prr32	0.0579791	-4.63659	-3.47551	8.51165e-35	2.96602e-33	0.0874129	0.796142	0.97729	-1.07368	0.0899451	0.698316
ENSMUSG00000032246.12	Calml4	0.867036	-3.6739	-3.16695	1.09723e-34	3.81566e-33	0.413385	0.201152	0.855394	-0.0935671	0.837965	0.983193
ENSMUSG00000062866.14	Phactr2	4.98503	-0.766785	-0.59545	1.53075e-34	5.31242e-33	0.110506	0.153571	0.835022	-0.060829	0.452137	0.935196
ENSMUSG00000048218.5	Amigo2	4.10433	-0.708298	-1.06564	1.83205e-34	6.34516e-33	-0.10223	0.291722	0.883972	0.255109	0.0146008	0.350418
ENSMUSG00000030592.15	Ryr1	3.73322	0.964388	0.971221	2.02066e-34	6.9842e-33	-0.262133	0.0217097	0.543221	-0.268967	0.0106692	0.297065
ENSMUSG00000014226.9	Cacybp	6.49886	-0.395261	-0.417931	2.17017e-34	7.48578e-33	-0.00229124	0.959981	0.997756	0.0203787	0.664282	0.965753
ENSMUSG00000069072.8	Slc7a14	8.26849	0.875554	0.790267	2.19896e-34	7.56976e-33	-0.0892226	0.349177	0.895003	-0.00393529	0.966967	0.996095
ENSMUSG00000018334.15	Ksr1	6.5518	0.553214	0.492874	2.59298e-34	8.90813e-33	0.0471991	0.437848	0.91982	0.107538	0.0717274	0.657472
ENSMUSG00000030223.13	Ptpro	6.15694	0.777559	0.673574	2.71254e-34	9.30012e-33	-0.00367713	0.965224	0.998204	0.100307	0.226184	0.851887
ENSMUSG00000035566.6	Pcdh17	7.29653	0.564395	0.548726	3.00324e-34	1.02761e-32	0.0355649	0.578797	0.942561	0.051234	0.418837	0.927054
ENSMUSG00000037013.14	Ss18	5.48643	0.544963	0.415885	3.21923e-34	1.09931e-32	-0.0164566	0.774662	0.973027	0.112622	0.041251	0.55174
ENSMUSG00000025475.16	Adgra1	5.00692	-0.727516	-0.640447	3.69407e-34	1.25894e-32	0.160178	0.0384553	0.643877	0.0731098	0.366081	0.905568
ENSMUSG00000035033.14	Tbr1	4.54583	0.907678	0.864474	3.7714e-34	1.2824e-32	-0.172924	0.0954495	0.773845	-0.12972	0.189196	0.822876
ENSMUSG00000072944.10	Nup62cl	-0.286979	-2.88656	-2.88992	3.77795e-34	1.2824e-32	-0.602215	0.00988602	0.387854	-0.598858	0.205273	0.831833
ENSMUSG00000024987.5	Cyp26a1	-0.853907	-3.37211	-2.94267	3.81373e-34	1.29197e-32	0.248073	0.267516	0.881975	-0.181368	0.764384	0.978639
ENSMUSG00000001663.9	Gstt1	2.66797	-0.930749	-0.728001	5.06106e-34	1.71112e-32	0.0301158	0.732998	0.969141	-0.172632	0.104481	0.721755
ENSMUSG00000003721.13	Insig2	5.72413	-0.423808	-0.474894	5.23798e-34	1.76743e-32	-0.176465	0.000440073	0.0721042	-0.125379	0.0167003	0.373595
ENSMUSG00000014813.8	Stc1	2.13452	-0.949955	-1.01098	5.99023e-34	2.01726e-32	-0.369278	0.000204939	0.0415734	-0.308257	0.0148667	0.354701
ENSMUSG00000055980.2	Irs1	5.66224	0.433528	0.515865	6.39972e-34	2.15091e-32	0.054601	0.32419	0.88874	-0.027736	0.60196	0.958588
ENSMUSG00000051243.12	Islr2	7.46898	0.750566	0.664066	7.42132e-34	2.48935e-32	-0.0165659	0.840101	0.981847	0.069934	0.391247	0.91619
ENSMUSG00000022216.15	Psme1	5.0527	-0.613682	-0.70499	8.52442e-34	2.85376e-32	-0.175482	0.0171289	0.483677	-0.0841733	0.275323	0.876592
ENSMUSG00000026836.14	Acvr1	5.02313	0.516801	0.514315	8.85623e-34	2.95902e-32	0.10222	0.0949974	0.772884	0.104706	0.0703957	0.654253
ENSMUSG00000059714.12	Flot1	6.2627	-0.463191	-0.461847	9.23965e-34	3.08109e-32	-0.072357	0.168169	0.843777	-0.0737012	0.172229	0.809814
ENSMUSG00000030047.13	Arhgap25	1.82834	1.20286	1.13007	1.01298e-33	3.37134e-32	0.0523168	0.733185	0.969141	0.125107	0.295909	0.887103
ENSMUSG00000050751.13	Pgbd5	8.45437	0.620761	0.528619	1.04703e-33	3.47785e-32	-0.0505128	0.451248	0.924375	0.0416297	0.533276	0.9496
ENSMUSG00000021032.12	Ngb	1.6691	-1.83535	-2.23909	1.07711e-33	3.57079e-32	-0.333956	0.108142	0.794624	0.0697885	0.785779	0.978639
ENSMUSG00000029026.15	Trp73	2.11984	0.86646	1.4196	1.2317e-33	4.07536e-32	0.268053	0.0687342	0.724937	-0.285083	0.0166846	0.373595
ENSMUSG00000027859.9	Ngf	2.40482	0.865788	0.919569	1.35785e-33	4.48407e-32	0.233874	0.0416999	0.654174	0.180093	0.0527194	0.592459
ENSMUSG00000045333.14	Zfp423	4.68665	-1.10998	-1.0757	1.39032e-33	4.58018e-32	-0.0295769	0.810235	0.978783	-0.0638514	0.617499	0.960842
ENSMUSG00000021591.7	Glrx	4.30712	-0.460821	-0.609319	1.39233e-33	4.58018e-32	-0.109955	0.0609987	0.709003	0.0385442	0.55042	0.952018
ENSMUSG00000027520.14	Zdbf2	4.41299	-0.96038	-0.703605	1.41678e-33	4.65162e-32	0.0728311	0.447697	0.923833	-0.183944	0.0686221	0.648901
ENSMUSG00000029228.14	Lnx1	3.54827	-0.793799	-0.782618	1.73358e-33	5.68082e-32	-0.0336302	0.69711	0.962779	-0.0448116	0.641662	0.962874
ENSMUSG00000051166.9	Eml5	6.03774	0.697945	0.621935	1.81555e-33	5.93799e-32	-0.101876	0.189031	0.852047	-0.025866	0.733428	0.974099
ENSMUSG00000041225.15	Arhgap12	6.93728	0.54158	0.514956	1.87434e-33	6.11852e-32	0.0926113	0.134071	0.825055	0.119235	0.0504411	0.5851
ENSMUSG00000106826.1	RP23-307L24.2	2.40109	1.13526	1.12304	1.9963e-33	6.50419e-32	-0.107219	0.451257	0.924375	-0.0949955	0.428016	0.928448
ENSMUSG00000038257.8	Glra3	2.24546	-1.15076	-1.29629	2.02279e-33	6.57794e-32	-0.144365	0.260795	0.880616	0.00117137	0.993967	0.999652
ENSMUSG00000031562.14	Dctd	1.9222	-0.859664	-1.2416	2.11039e-33	6.84973e-32	0.00795101	0.940097	0.994758	0.389885	0.00489589	0.195377
ENSMUSG00000041870.15	Ankrd13a	5.37115	0.535867	0.560338	2.12059e-33	6.86975e-32	0.0598455	0.355234	0.898098	0.0353749	0.568715	0.955661
ENSMUSG00000008305.17	Tle1	6.55527	0.596986	0.510067	2.32515e-33	7.51812e-32	-0.0793674	0.224511	0.866123	0.0075509	0.906463	0.991084
ENSMUSG00000047230.6	Cldn2	1.53016	-3.2718	-3.3499	3.12068e-33	1.00713e-31	0.156973	0.635067	0.950528	0.235074	0.569767	0.955661
ENSMUSG00000021647.6	Cartpt	0.947082	-1.57039	-1.29881	3.40049e-33	1.09536e-31	0.256429	0.06849	0.724937	-0.0151554	0.941565	0.994287
ENSMUSG00000036699.11	Zcchc12	5.12777	-0.619895	-0.731046	3.41982e-33	1.0995e-31	-0.0884593	0.246064	0.875951	0.0226909	0.77573	0.978639
ENSMUSG00000071636.6	Rimbp3	1.95504	1.09729	0.994426	3.52536e-33	1.1313e-31	-0.130724	0.343863	0.894433	-0.0278605	0.796774	0.979175
ENSMUSG00000022594.13	Lynx1	8.71981	-0.456291	-0.523243	3.66516e-33	1.17395e-31	0.150172	0.00794914	0.346912	0.217123	0.000136264	0.0165853
ENSMUSG00000002058.12	Unc119	4.37862	-0.583094	-0.665536	5.02011e-33	1.60493e-31	-0.0404729	0.561235	0.938892	0.0419693	0.576993	0.956833
ENSMUSG00000056493.9	Foxk1	6.0233	0.51415	0.489355	5.19159e-33	1.65664e-31	0.00472617	0.936663	0.994052	0.0295213	0.609755	0.958703
ENSMUSG00000073433.9	Arhgdig	5.37466	-0.652575	-0.658781	6.33706e-33	2.01838e-31	0.0565547	0.451291	0.924375	0.0627603	0.42013	0.927054
ENSMUSG00000055540.14	Epha6	7.05712	0.520908	0.575203	6.38215e-33	2.02895e-31	0.038689	0.545876	0.93786	-0.0156068	0.804955	0.980455
ENSMUSG00000034755.17	Pcdh11x	4.28313	-0.723818	-0.497989	6.52009e-33	2.06895e-31	0.039739	0.575614	0.942404	-0.18609	0.0149641	0.354701
ENSMUSG00000001313.11	Rnd2	5.76555	-0.759032	-0.81465	7.05266e-33	2.23378e-31	-0.00268355	0.97627	0.999065	0.0529348	0.566823	0.955425
ENSMUSG00000038936.12	Sccpdh	5.86893	-0.450702	-0.418433	7.86483e-33	2.4864e-31	-0.0244331	0.625539	0.94912	-0.0567013	0.275232	0.876592
ENSMUSG00000034245.9	Hdac11	7.34799	-0.423419	-0.490983	8.13209e-33	2.56612e-31	-0.00611566	0.90776	0.990305	0.0614485	0.251007	0.868039
ENSMUSG00000036907.9	C1ql2	7.38017	0.997848	0.76899	8.81081e-33	2.77516e-31	-0.0988021	0.347467	0.894924	0.130055	0.214637	0.841267
ENSMUSG00000036242.13	3632451O06Rik	5.21836	-0.637232	-0.740552	8.90223e-33	2.79878e-31	-0.0307659	0.694975	0.962635	0.0725538	0.374207	0.908498
ENSMUSG00000024232.1	Bambi	4.07022	0.859241	0.722032	9.43407e-33	2.96053e-31	0.0852721	0.380252	0.906403	0.22248	0.0142508	0.3479
ENSMUSG00000028664.13	Ephb2	5.13105	0.645413	0.633625	1.0845e-32	3.39702e-31	0.0783029	0.3066	0.885683	0.0900909	0.220137	0.843479
ENSMUSG00000032269.7	Htr3a	3.66091	-0.753152	-0.808813	1.11405e-32	3.48318e-31	-0.11239	0.1946	0.855193	-0.0567295	0.553654	0.952571
ENSMUSG00000020435.16	Osbp2	6.44432	0.643065	0.501714	1.11832e-32	3.49013e-31	-0.090427	0.189342	0.852047	0.0509236	0.452528	0.935196
ENSMUSG00000050511.1	Oprd1	3.13413	0.873232	0.620577	1.23427e-32	3.84497e-31	0.227725	0.0202861	0.526142	0.48038	2.44734e-08	1.48938e-05
ENSMUSG00000051043.15	Gprc5c	2.57401	0.983562	0.834946	1.3777e-32	4.28395e-31	-0.00072043	0.995115	0.999508	0.147896	0.136599	0.766682
ENSMUSG00000040998.17	Npnt	5.20959	0.618052	0.705047	1.552e-32	4.81712e-31	-0.219374	0.0052069	0.279365	-0.306369	4.95593e-05	0.00760802
ENSMUSG00000033316.13	Galnt9	5.52788	-0.497426	-0.593201	1.57599e-32	4.88271e-31	0.0484128	0.438132	0.91982	0.144188	0.0265304	0.46272
ENSMUSG00000070498.3	Tmem132b	7.93807	0.460263	0.456643	1.69127e-32	5.23037e-31	-0.0340676	0.528498	0.936781	-0.030448	0.570139	0.955661
ENSMUSG00000050556.8	Kcnb1	5.92991	0.402042	0.398431	2.11023e-32	6.51005e-31	0.0730455	0.128579	0.819445	0.076657	0.0981066	0.709427
ENSMUSG00000021814.15	Anxa7	6.40695	-0.465245	-0.479429	2.11271e-32	6.51005e-31	-0.0611333	0.264474	0.880616	-0.0469498	0.402719	0.922233
ENSMUSG00000058145.14	Adamts17	4.12624	0.748655	0.716115	2.27937e-32	7.0109e-31	-0.13897	0.119954	0.807992	-0.10643	0.200465	0.827315
ENSMUSG00000067377.11	Tspan6	4.10301	-0.501955	-0.612867	2.68997e-32	8.25893e-31	-0.064828	0.296945	0.884396	0.0460842	0.5027	0.947
ENSMUSG00000026469.13	Xpr1	7.47059	0.505338	0.526195	3.23366e-32	9.91036e-31	-0.0112333	0.853841	0.983794	-0.0320907	0.594957	0.958588
ENSMUSG00000097462.6	9530026P05Rik	2.17712	-1.21618	-0.761942	3.55495e-32	1.08755e-30	-0.0469037	0.66669	0.956542	-0.501137	0.000175395	0.0199248
ENSMUSG00000022656.14	Pvrl3	6.57086	-0.590006	-0.593172	3.79927e-32	1.16021e-30	-0.0891148	0.197227	0.855394	-0.0859482	0.221368	0.845073
ENSMUSG00000010025.17	Aldh3a2	6.07605	-0.514042	-0.48809	3.8624e-32	1.17737e-30	-0.0354562	0.544604	0.937634	-0.0614078	0.307276	0.890976
ENSMUSG00000043456.15	Zfp536	5.91544	0.449075	0.50385	4.51633e-32	1.37426e-30	0.0701778	0.218449	0.862477	0.0154021	0.780359	0.978639
ENSMUSG00000024998.16	Plce1	4.59887	-0.861201	-0.820631	5.315e-32	1.6144e-30	0.0998268	0.305394	0.885499	0.0592563	0.561651	0.954946
ENSMUSG00000047990.5	C2cd4a	0.831472	1.72047	1.29281	5.40635e-32	1.63922e-30	-0.161151	0.467622	0.928031	0.266502	0.0797923	0.671886
ENSMUSG00000041180.12	Hectd2	5.56295	0.749364	0.60779	6.06733e-32	1.83636e-30	0.0160931	0.84587	0.983188	0.157667	0.0506955	0.5851
ENSMUSG00000058248.11	Kcnh1	6.41446	0.484919	0.412637	6.20789e-32	1.87558e-30	-0.0335985	0.536962	0.937174	0.0386835	0.467558	0.936727
ENSMUSG00000041598.7	Cdc42ep4	6.0247	0.607734	0.494367	8.30994e-32	2.50622e-30	-0.0721548	0.282974	0.882228	0.0412118	0.53043	0.949285
ENSMUSG00000016386.14	Mpped2	4.8632	0.544309	0.52582	8.57893e-32	2.58277e-30	-0.066059	0.313063	0.887789	-0.0475702	0.441886	0.934394
ENSMUSG00000002688.7	Prkd1	5.12179	0.639968	0.585545	8.67784e-32	2.60794e-30	-0.0214108	0.774384	0.973027	0.0330129	0.645137	0.963606
ENSMUSG00000074227.10	Spint2	3.73466	-0.726182	-0.703662	9.88421e-32	2.96526e-30	-0.140172	0.0831172	0.751129	-0.162692	0.0682864	0.647164
ENSMUSG00000032507.14	Fbxl2	4.84099	-0.491697	-0.507435	1.10424e-31	3.30691e-30	-0.00360222	0.950041	0.996322	0.0121351	0.84326	0.983534
ENSMUSG00000045095.15	Magi1	6.37881	0.61872	0.57179	1.29642e-31	3.87563e-30	-0.101935	0.155267	0.835022	-0.0550053	0.435163	0.930485
ENSMUSG00000021728.7	Emb	4.19169	-0.861205	-0.763731	1.30242e-31	3.88672e-30	0.0713924	0.450039	0.924351	-0.0260809	0.795336	0.979175
ENSMUSG00000041771.12	Slc24a4	4.45732	0.746803	0.812356	1.31643e-31	3.92168e-30	0.00180785	0.984799	0.999424	-0.0637448	0.478123	0.939966
ENSMUSG00000022514.13	Il1rap	6.4991	0.709226	0.596077	1.32851e-31	3.95074e-30	-0.196142	0.0130485	0.434738	-0.0829938	0.286834	0.882867
ENSMUSG00000063564.12	Col23a1	2.29162	-1.07297	-1.12373	1.36688e-31	4.05779e-30	-0.0204272	0.863895	0.984416	0.0303333	0.832494	0.982116
ENSMUSG00000049313.8	Sorl1	8.57696	0.576948	0.569375	1.43448e-31	4.25105e-30	0.0183889	0.788146	0.975096	0.025962	0.703282	0.970748
ENSMUSG00000028328.12	Tmod1	5.1128	0.779715	0.75802	1.55479e-31	4.59958e-30	0.10275	0.271242	0.881975	0.124445	0.167939	0.806791
ENSMUSG00000103088.1	Pcdhgb6	3.79661	0.54281	0.618749	1.83767e-31	5.42701e-30	-0.0711447	0.329774	0.889067	-0.147083	0.0243687	0.443636
ENSMUSG00000052014.6	A330070K13Rik	-0.184522	-2.32689	-1.8973	1.84685e-31	5.44468e-30	-0.103136	0.573655	0.942404	-0.53272	0.128985	0.753369
ENSMUSG00000053716.9	Dusp7	5.92448	0.497432	0.423932	1.86299e-31	5.47869e-30	-0.00236471	0.966645	0.998584	0.0711357	0.195002	0.826014
ENSMUSG00000047446.17	Arl4a	5.27762	-0.462028	-0.43253	1.86481e-31	5.47869e-30	-0.088108	0.0913355	0.768608	-0.117606	0.0324564	0.503695
ENSMUSG00000027347.17	Rasgrp1	8.82712	0.883085	0.839671	1.98561e-31	5.82355e-30	0.133591	0.194558	0.855193	0.177006	0.0851229	0.686665
ENSMUSG00000052516.16	Robo2	7.05797	0.524954	0.530633	2.09749e-31	6.14111e-30	-0.100708	0.111737	0.798657	-0.106386	0.0888576	0.693602
ENSMUSG00000048070.4	Pirt	-0.367172	-2.65701	-2.61069	2.66903e-31	7.80109e-30	0.375375	0.0994854	0.781067	0.329058	0.469684	0.936727
ENSMUSG00000107060.1	RP24-473H20.3	-1.34971	-5.60865	-5.44918	2.69733e-31	7.8703e-30	-0.0528513	0.869303	0.984416	-0.212318	0.872104	0.988273
ENSMUSG00000047904.6	Sstr2	3.71534	0.817513	0.677783	3.16032e-31	9.20545e-30	0.0292097	0.759005	0.972177	0.16894	0.0527789	0.592459
ENSMUSG00000035268.13	Pkig	5.79741	0.602117	0.541344	3.54367e-31	1.02869e-29	-0.0176992	0.800315	0.977379	0.0430733	0.527326	0.949285
ENSMUSG00000021061.14	Sptb	8.63874	0.445747	0.454876	3.54097e-31	1.02869e-29	-0.00479337	0.929373	0.993104	-0.0139219	0.795864	0.979175
ENSMUSG00000020142.11	Slc1a4	5.72744	-0.454715	-0.456786	3.78942e-31	1.09816e-29	0.0063811	0.905401	0.990305	0.00845225	0.879551	0.988743
ENSMUSG00000026790.18	Odf2	5.79405	0.455234	0.395207	4.66552e-31	1.34975e-29	-0.0249803	0.63468	0.95047	0.0350459	0.489966	0.942597
ENSMUSG00000042826.12	Fgf11	3.7262	-0.780687	-0.674926	5.64689e-31	1.6309e-29	0.102145	0.227591	0.868255	-0.00361623	0.968927	0.996143
ENSMUSG00000031170.13	Slc38a5	2.76321	1.02134	1.11998	6.36618e-31	1.83553e-29	0.74769	7.51509e-08	6.09796e-05	0.649042	8.41746e-08	4.62689e-05
ENSMUSG00000026872.15	Zeb2	8.50091	0.569111	0.51585	6.72162e-31	1.93474e-29	-0.0706341	0.283229	0.882228	-0.0173729	0.791065	0.979175
ENSMUSG00000022964.13	Tmem50b	6.0449	-0.376954	-0.480172	6.95391e-31	1.99822e-29	-0.00910382	0.857059	0.983794	0.094114	0.0717936	0.657472
ENSMUSG00000032648.13	Pygm	4.54236	-0.79668	-0.755302	7.31888e-31	2.09956e-29	0.112831	0.217679	0.862477	0.0714525	0.458093	0.936727
ENSMUSG00000044244.17	Il20rb	2.54016	1.12916	0.769849	7.63682e-31	2.18708e-29	-0.0120565	0.925574	0.992323	0.34725	0.00176005	0.104136
ENSMUSG00000050321.2	Neto1	6.20075	-0.607483	-0.653666	7.785e-31	2.22578e-29	-0.158113	0.0346244	0.626326	-0.11193	0.142711	0.772523
ENSMUSG00000044216.6	Kcnj4	6.55391	0.819409	0.723592	8.99273e-31	2.56677e-29	-0.0276384	0.769188	0.97277	0.0681793	0.464275	0.936727
ENSMUSG00000014786.7	Slc9a5	3.38759	0.745578	0.689923	9.18397e-31	2.61697e-29	-0.180365	0.0502218	0.671739	-0.12471	0.12804	0.752385
ENSMUSG00000032463.9	Faim	4.67835	-0.518323	-0.535719	1.14983e-30	3.27098e-29	-0.156826	0.0107459	0.40068	-0.13943	0.0339072	0.514038
ENSMUSG00000026107.10	Nabp1	4.14518	-0.914015	-0.646015	1.24646e-30	3.53995e-29	0.0672611	0.475784	0.930064	-0.200739	0.0450363	0.564473
ENSMUSG00000054418.6	2900041M22Rik	0.850103	-1.61044	-1.11327	1.34253e-30	3.80645e-29	0.184179	0.190406	0.852047	-0.312987	0.129116	0.753369
ENSMUSG00000035168.15	Tanc1	8.00516	0.685751	0.64286	1.39877e-30	3.95931e-29	0.0454186	0.574387	0.942404	0.0883097	0.272688	0.876592
ENSMUSG00000007888.14	Crlf1	4.85988	0.890991	0.678481	1.43101e-30	4.04385e-29	-0.184743	0.0610541	0.709003	0.0277672	0.770607	0.978639
ENSMUSG00000076431.4	Sox4	4.67806	0.620887	0.577451	1.49637e-30	4.22155e-29	-0.0245635	0.743306	0.970743	0.0188725	0.790274	0.979175
ENSMUSG00000029471.12	Camkk2	7.14831	0.511554	0.356647	1.56917e-30	4.41962e-29	-0.138671	0.0112617	0.40679	0.0162357	0.764113	0.978639
ENSMUSG00000032076.17	Cadm1	7.55993	-0.465937	-0.428368	1.57576e-30	4.43085e-29	-0.0428881	0.428771	0.91841	-0.0804573	0.14167	0.771511
ENSMUSG00000037852.7	Cpe	11.3019	-0.521045	-0.481331	2.2819e-30	6.40586e-29	0.0114501	0.85157	0.983794	-0.0282641	0.644227	0.963606
ENSMUSG00000029674.12	Limk1	4.93728	-0.508483	-0.369549	2.3606e-30	6.61589e-29	0.107273	0.044606	0.661452	-0.0316619	0.57705	0.956833
ENSMUSG00000033774.4	Npbwr1	-1.07144	-3.17439	-3.28379	2.36999e-30	6.62805e-29	0.0640402	0.783406	0.973854	0.173439	0.795018	0.979175
ENSMUSG00000021536.7	Adcy2	7.31203	0.427407	0.386774	2.37272e-30	6.62805e-29	-0.00909676	0.856127	0.983794	0.031536	0.524602	0.949268
ENSMUSG00000035509.16	Fbxl21	2.02014	-0.965554	-0.785663	3.24729e-30	9.05627e-29	0.0195222	0.838138	0.981176	-0.160369	0.19064	0.825059
ENSMUSG00000039620.15	6430573F11Rik	2.8159	-0.77216	-0.603695	4.05159e-30	1.12809e-28	0.0512593	0.513556	0.935745	-0.117206	0.209981	0.837091
ENSMUSG00000021745.12	Ptprg	7.02927	-0.580825	-0.506697	4.32225e-30	1.20149e-28	0.048581	0.466096	0.927848	-0.0255478	0.704717	0.970988
ENSMUSG00000102428.1	Pcdhga12	3.60673	0.657729	0.869669	4.51962e-30	1.25431e-28	0.0749446	0.441802	0.919993	-0.136995	0.121466	0.742207
ENSMUSG00000087143.8	A830082K12Rik	4.16271	-0.672027	-0.554361	4.59395e-30	1.27286e-28	-0.000228842	0.997503	0.999508	-0.117895	0.135434	0.765182
ENSMUSG00000048458.8	Fam212b	6.59633	0.546099	0.425707	4.81245e-30	1.33124e-28	-0.0168039	0.783509	0.973854	0.103588	0.0853919	0.686682
ENSMUSG00000046844.6	Vat1l	3.91198	-1.57666	-1.27466	5.82808e-30	1.60957e-28	0.201839	0.239537	0.873492	-0.100156	0.575756	0.956571
ENSMUSG00000031925.15	Maml2	5.16652	0.51721	0.575498	5.94167e-30	1.63829e-28	-0.0645118	0.34296	0.893448	-0.122799	0.0592899	0.622601
ENSMUSG00000030465.17	Psd3	9.92941	-0.636959	-0.4998	7.41413e-30	2.04098e-28	0.0517679	0.465992	0.927848	-0.0853908	0.229083	0.851938
ENSMUSG00000044835.14	Ankrd45	5.44551	0.592751	0.609047	7.63868e-30	2.09941e-28	-0.0240718	0.747425	0.970743	-0.0403675	0.576906	0.956833
ENSMUSG00000038418.7	Egr1	4.15455	0.890332	1.05568	8.085e-30	2.21849e-28	0.385411	0.00159047	0.160311	0.220063	0.0566376	0.610826
ENSMUSG00000033060.14	Lmo7	7.16691	0.58304	0.579852	8.20343e-30	2.24737e-28	-0.0445603	0.533843	0.937099	-0.0413723	0.559567	0.954327
ENSMUSG00000041992.8	Rapgef5	7.17207	0.451874	0.407055	1.03301e-29	2.82544e-28	-0.0421105	0.431269	0.91841	0.00270861	0.959117	0.995718
ENSMUSG00000000295.11	Hddc2	3.63781	-0.707691	-0.657741	1.09593e-29	2.99274e-28	-0.0800271	0.317405	0.888278	-0.129977	0.142568	0.772523
ENSMUSG00000001827.10	Folr1	1.8475	-5.0548	-3.60021	1.20581e-29	3.28753e-28	0.243939	0.589188	0.944258	-1.21065	0.0269843	0.466815
ENSMUSG00000021743.5	Fezf2	3.51605	-0.833243	-0.724179	1.2591e-29	3.42732e-28	0.118166	0.201227	0.855394	0.00910277	0.928743	0.991582
ENSMUSG00000032827.14	Ppp1r9a	8.66118	0.465998	0.427502	1.26547e-29	3.43917e-28	-0.0915479	0.0983013	0.779856	-0.0530522	0.336095	0.898824
ENSMUSG00000047495.14	Dlgap2	5.51668	0.491093	0.510689	1.36556e-29	3.70527e-28	-0.0100302	0.872956	0.984432	-0.0296261	0.624322	0.961726
ENSMUSG00000050663.7	Trhde	6.36946	0.849862	0.90281	1.52738e-29	4.13776e-28	0.0183759	0.864767	0.984416	-0.0345723	0.745522	0.976156
ENSMUSG00000036469.15	40968	5.54753	-0.526946	-0.39232	1.63609e-29	4.42523e-28	-0.0847013	0.136826	0.825979	-0.219328	0.000205664	0.0223217
ENSMUSG00000040003.16	Magi2	7.05561	0.364863	0.382005	1.81017e-29	4.88831e-28	0.0581861	0.210323	0.861176	0.0410438	0.368996	0.906471
ENSMUSG00000063297.6	Luzp2	6.04662	-0.547221	-0.456931	2.01364e-29	5.42919e-28	0.0750991	0.227046	0.868255	-0.015191	0.811531	0.980781
ENSMUSG00000008658.14	Rbfox1	8.73726	0.728547	0.629245	2.18673e-29	5.88655e-28	-0.119562	0.1576	0.837911	-0.0202597	0.810423	0.980781
ENSMUSG00000059003.11	Grin2a	9.14093	0.628394	0.561667	2.70577e-29	7.27228e-28	-0.100228	0.176393	0.849446	-0.0335009	0.650809	0.964
ENSMUSG00000021488.7	Nsd1	8.1078	0.410715	0.391418	2.75616e-29	7.39606e-28	-0.0593394	0.235138	0.870384	-0.0400421	0.419793	0.927054
ENSMUSG00000015224.10	Cyp2j9	5.36105	-0.603746	-0.465154	2.89908e-29	7.76734e-28	0.0298216	0.653452	0.954254	-0.10877	0.114259	0.733171
ENSMUSG00000052353.12	Cemip	5.63867	0.698732	0.599037	3.37026e-29	9.01558e-28	-0.0973709	0.236273	0.870693	0.00232408	0.976896	0.997741
ENSMUSG00000044071.7	Fam19a2	6.84482	0.580333	0.575529	3.39468e-29	9.06667e-28	-0.0990354	0.169049	0.845108	-0.0942309	0.185212	0.817598
ENSMUSG00000097929.6	Tunar	3.91442	0.614372	0.590899	3.73907e-29	9.95527e-28	0.0522363	0.506379	0.935497	0.0757093	0.29198	0.885386
ENSMUSG00000054013.5	Tmem179	6.76895	-0.338986	-0.431329	3.73876e-29	9.95527e-28	-0.0568251	0.227111	0.868255	0.0355172	0.460062	0.936727
ENSMUSG00000040649.14	Rimklb	5.15968	-0.50671	-0.463193	4.02259e-29	1.06934e-27	-0.0307085	0.603559	0.946962	-0.0742249	0.231569	0.853099
ENSMUSG00000027955.15	Fam198b	2.37118	-0.925266	-1.04669	4.08795e-29	1.08503e-27	-0.218845	0.0499862	0.671089	-0.0974192	0.464516	0.936727
ENSMUSG00000023004.8	Tuba1b	7.82645	-0.396542	-0.456755	5.08851e-29	1.3485e-27	-0.0111193	0.832512	0.981176	0.0490941	0.355111	0.903308
ENSMUSG00000021846.8	Peli2	5.03561	0.41564	0.610729	5.18478e-29	1.37187e-27	0.146454	0.0250482	0.568903	-0.0486349	0.433888	0.930485
ENSMUSG00000038518.14	Jarid2	4.64037	0.43065	0.466203	5.47028e-29	1.44517e-27	-0.0613063	0.288113	0.882518	-0.0968592	0.0711394	0.657383
ENSMUSG00000020892.9	Aloxe3	2.00907	-1.12903	-0.849493	5.6248e-29	1.48369e-27	-0.0666868	0.553308	0.938274	-0.346219	0.0129942	0.332964
ENSMUSG00000044816.9	D630023F18Rik	1.64353	-1.13902	-1.26439	6.43348e-29	1.69438e-27	-0.262704	0.0466214	0.665351	-0.137339	0.415872	0.925126
ENSMUSG00000005973.6	Rcn1	3.94021	-0.765886	-0.66954	6.67325e-29	1.75482e-27	-0.123896	0.152706	0.833742	-0.220242	0.0184766	0.390805
ENSMUSG00000020823.15	Sec14l1	7.59677	0.415897	0.3894	6.90781e-29	1.8137e-27	0.0231595	0.647991	0.95255	0.0496565	0.32291	0.893459
ENSMUSG00000021708.15	Rasgrf2	7.28241	0.645404	0.640027	7.54706e-29	1.97849e-27	-0.140098	0.0810495	0.74965	-0.134721	0.0907479	0.698608
ENSMUSG00000054263.10	Lifr	6.42596	-0.464916	-0.4321	7.76742e-29	2.03313e-27	-0.0573129	0.302792	0.885499	-0.0901288	0.112647	0.731814
ENSMUSG00000055027.16	Smyd1	0.683483	-1.83162	-1.79835	7.86498e-29	2.05551e-27	-0.175177	0.355383	0.898136	-0.208452	0.442196	0.934394
ENSMUSG00000027784.10	Ppm1l	7.0847	0.57546	0.672937	9.07139e-29	2.36718e-27	0.0357466	0.646206	0.95215	-0.0617304	0.422867	0.927466
ENSMUSG00000050122.17	Vwa3b	4.31128	0.724136	0.660319	9.41667e-29	2.45352e-27	-0.184328	0.0391812	0.647498	-0.12051	0.152675	0.786925
ENSMUSG00000099696.5	2900052N01Rik	5.75366	-0.957806	-0.93245	9.96972e-29	2.59365e-27	-0.0394692	0.735109	0.969505	-0.0648247	0.584859	0.957281
ENSMUSG00000105985.1	RP23-378O9.1	1.50876	1.18758	1.11236	1.06147e-28	2.75723e-27	-0.0743981	0.652954	0.954254	0.000817355	0.994847	0.999913
ENSMUSG00000064043.12	Trerf1	4.17968	0.552619	0.621111	1.07236e-28	2.78128e-27	-0.00851237	0.910862	0.990305	-0.0770044	0.273836	0.876592
ENSMUSG00000028949.12	Smarcd3	5.93863	-0.612151	-0.637353	1.31079e-28	3.39452e-27	-0.10057	0.19217	0.853584	-0.0753681	0.339261	0.899122
ENSMUSG00000006024.11	Napa	8.13159	0.569018	0.375881	1.3535e-28	3.49978e-27	-0.0323894	0.600632	0.946141	0.160748	0.00917452	0.272834
ENSMUSG00000047415.10	Gpr68	4.86127	0.653513	0.599266	1.43779e-28	3.71211e-27	-0.0018518	0.98171	0.999065	0.0523952	0.498038	0.945894
ENSMUSG00000016200.12	Syt14	5.16878	0.469438	0.557754	1.51032e-28	3.89348e-27	-0.0895919	0.171308	0.845459	-0.177908	0.00451386	0.18534
ENSMUSG00000018974.6	Sart3	5.31138	0.542552	0.565904	1.68201e-28	4.32954e-27	-0.0333608	0.63707	0.95086	-0.0567121	0.405411	0.92307
ENSMUSG00000036502.13	Tmem255a	4.45444	-0.446474	-0.576314	1.86335e-28	4.78907e-27	-0.0318947	0.604579	0.9472	0.0979458	0.140627	0.76952
ENSMUSG00000026380.10	Tfcp2l1	3.31355	1.0112	0.998014	2.08235e-28	5.34387e-27	0.0180323	0.891147	0.98937	0.0312229	0.796296	0.979175
ENSMUSG00000026360.8	Rgs2	5.20099	0.476145	0.346104	2.14869e-28	5.50581e-27	0.0175235	0.748717	0.970743	0.147565	0.00468996	0.189377
ENSMUSG00000066113.14	Adamtsl1	2.56097	-0.84101	-0.642059	2.29801e-28	5.8796e-27	-0.0738527	0.392874	0.911136	-0.272804	0.00869461	0.268439
ENSMUSG00000058152.7	Chsy3	2.9125	0.873335	0.758104	2.3333e-28	5.96094e-27	0.226404	0.0428054	0.654174	0.341635	0.000497952	0.0430716
ENSMUSG00000020658.9	Efr3b	7.39204	-0.6154	-0.495231	2.63152e-28	6.71274e-27	0.0963689	0.174321	0.849446	-0.0237998	0.739028	0.974269
ENSMUSG00000057531.12	Dtnbp1	5.42956	-0.521951	-0.389641	2.74192e-28	6.9839e-27	0.108821	0.0602989	0.708203	-0.0234886	0.696498	0.969775
ENSMUSG00000021719.8	Rgs7bp	8.11492	0.521386	0.544835	3.11867e-28	7.93166e-27	-0.0478425	0.476645	0.930399	-0.0712914	0.286167	0.882867
ENSMUSG00000045903.8	Npas4	1.84085	0.925623	1.28605	3.13099e-28	7.95114e-27	1.63398	9.77259e-25	1.66525e-20	1.27355	1.75125e-25	1.49207e-21
ENSMUSG00000052372.9	Il1rapl1	4.96493	0.518297	0.567859	3.20806e-28	8.13473e-27	-0.181517	0.00930203	0.3765	-0.231079	0.000518281	0.043505
ENSMUSG00000038170.14	Pde4dip	8.13778	0.543978	0.48651	3.47265e-28	8.79257e-27	0.000162797	0.998023	0.999508	0.0576306	0.378315	0.909539
ENSMUSG00000074766.9	Ism1	2.7584	0.890208	0.685749	3.86665e-28	9.77562e-27	-0.055851	0.610773	0.9472	0.148608	0.117437	0.737179
ENSMUSG00000054640.13	Slc8a1	7.54018	-0.641853	-0.622523	4.52983e-28	1.14353e-26	0.102455	0.199479	0.855394	0.0831252	0.301198	0.888992
ENSMUSG00000034424.5	Gcsh	5.89796	-0.544808	-0.561557	4.59021e-28	1.15706e-26	0.00365633	0.957757	0.997524	0.0204054	0.773212	0.978639
ENSMUSG00000004110.13	Cacna1e	8.75951	0.660127	0.613066	5.36886e-28	1.35133e-26	-0.127303	0.115572	0.802508	-0.0802415	0.320103	0.892786
ENSMUSG00000073481.8	40969	5.39276	-0.493461	-0.484346	5.41071e-28	1.35986e-26	0.001716	0.9775	0.999065	-0.00739933	0.906978	0.991084
ENSMUSG00000045216.7	Hs6st1	5.25026	0.486095	0.554397	5.94788e-28	1.49266e-26	0.13622	0.0424128	0.654174	0.0679183	0.291859	0.885386
ENSMUSG00000035284.9	Vps13c	7.56489	0.615985	0.591267	6.13533e-28	1.53744e-26	-0.0792398	0.302521	0.885499	-0.0545213	0.475147	0.939302
ENSMUSG00000006800.12	Sulf2	6.16647	-0.747008	-0.78611	6.15644e-28	1.54022e-26	0.0223732	0.815758	0.978999	0.0614749	0.528577	0.949285
ENSMUSG00000040666.16	Sh3bgr	0.995711	1.77015	1.53357	6.1645e-28	1.54022e-26	-0.0144572	0.952959	0.99658	0.222126	0.228238	0.851938
ENSMUSG00000028602.11	Tnfrsf8	1.32862	-1.77936	-2.43209	6.72855e-28	1.67869e-26	-0.207029	0.378759	0.90588	0.445696	0.129681	0.754146
ENSMUSG00000021373.14	Cap2	7.84627	0.596765	0.527408	7.70607e-28	1.91976e-26	-0.0919716	0.202222	0.855903	-0.0226153	0.752605	0.977295
ENSMUSG00000039059.10	Hrh3	3.358	-1.09146	-1.08075	7.95174e-28	1.97807e-26	0.11108	0.402272	0.912299	0.100373	0.483862	0.941211
ENSMUSG00000001632.15	Brpf1	5.40185	0.614858	0.529982	8.32444e-28	2.06776e-26	-0.0285561	0.702353	0.964412	0.0563208	0.437028	0.932083
ENSMUSG00000060923.5	Acyp2	4.0476	-0.568992	-0.691462	8.7048e-28	2.15909e-26	-0.0245953	0.748235	0.970743	0.0978748	0.238823	0.860298
ENSMUSG00000031789.15	Cngb1	0.480852	1.59264	1.97188	9.13967e-28	2.26366e-26	0.364642	0.189158	0.852047	-0.0145964	0.937035	0.993267
ENSMUSG00000024516.11	Sec11c	5.89908	-0.456518	-0.389559	9.43804e-28	2.33417e-26	0.0339524	0.527202	0.936491	-0.0330068	0.551168	0.952018
ENSMUSG00000015882.16	Lcorl	5.53465	-0.520646	-0.395175	1.0033e-27	2.47771e-26	-0.26134	7.26844e-06	0.00309636	-0.386811	1.48089e-10	1.68229e-07
ENSMUSG00000092341.2	Malat1	11.6432	0.812882	0.710502	1.01503e-27	2.50305e-26	-0.0476199	0.625388	0.94912	0.0547601	0.574882	0.956571
ENSMUSG00000014426.8	Map3k4	6.35167	0.512117	0.463641	1.08847e-27	2.68027e-26	-0.0306081	0.62806	0.94912	0.0178671	0.773279	0.978639
ENSMUSG00000031772.16	Cntnap4	4.63699	-0.480709	-0.483298	1.186e-27	2.91203e-26	-0.056205	0.344382	0.894825	-0.0536158	0.399056	0.921101
ENSMUSG00000040717.5	Il17rd	3.26484	-0.671967	-0.644978	1.18561e-27	2.91203e-26	-0.134097	0.0890076	0.764866	-0.161086	0.0721084	0.657472
ENSMUSG00000042524.12	Sun2	5.19306	0.414445	0.404928	1.24701e-27	3.05741e-26	0.0876549	0.103459	0.789978	0.0971718	0.0576739	0.613928
ENSMUSG00000097452.1	Gm2824	2.64646	-1.085	-0.736342	1.5127e-27	3.7035e-26	-0.040405	0.717959	0.966734	-0.38906	0.00239713	0.124209
ENSMUSG00000027207.14	Galk2	4.48323	-0.525279	-0.542189	1.55788e-27	3.80865e-26	-0.0629618	0.339065	0.892727	-0.0460517	0.51351	0.947661
ENSMUSG00000035671.5	Zswim4	4.57486	0.519058	0.436889	1.60495e-27	3.9181e-26	-0.0791671	0.215529	0.861732	0.00300169	0.960044	0.995718
ENSMUSG00000029999.13	Tgfa	5.81248	0.445476	0.49396	1.675e-27	4.08326e-26	-0.0505401	0.405041	0.913849	-0.099024	0.0928144	0.699524
ENSMUSG00000020014.14	Cfap54	2.94058	-0.886573	-0.858711	1.90519e-27	4.63777e-26	0.0617082	0.558291	0.938727	0.0338464	0.776527	0.978639
ENSMUSG00000035105.5	Egln3	1.20132	1.20464	1.33337	2.02024e-27	4.91083e-26	0.493599	0.00942072	0.380401	0.364875	0.0093411	0.275703
ENSMUSG00000005583.15	Mef2c	7.58299	0.798269	0.756094	2.32179e-27	5.63579e-26	-0.134547	0.177312	0.849446	-0.0923717	0.351995	0.902665
ENSMUSG00000021559.12	Dapk1	7.09037	0.56364	0.484791	2.32683e-27	5.63999e-26	-0.104162	0.126679	0.817428	-0.0253131	0.707845	0.971398
ENSMUSG00000041696.12	Rasl12	2.13781	-0.883864	-0.742111	2.58715e-27	6.26207e-26	0.136392	0.151214	0.831724	-0.00536078	0.963955	0.996095
ENSMUSG00000063632.6	Sox11	5.76974	0.475613	0.565029	2.60039e-27	6.2852e-26	0.137085	0.0420602	0.654174	0.047669	0.467045	0.936727
ENSMUSG00000029673.16	Auts2	6.52778	0.50058	0.583539	3.29755e-27	7.9477e-26	-0.0464694	0.50557	0.9352	-0.129428	0.0594626	0.622601
ENSMUSG00000032939.12	Nup93	4.42466	0.569253	0.558687	3.29541e-27	7.9477e-26	-0.00131517	0.986007	0.999424	0.00925125	0.895482	0.990493
ENSMUSG00000040086.12	Tnni3k	-1.43504	-4.81604	-5.31337	3.58436e-27	8.62676e-26	-0.0163378	0.961503	0.997756	0.480993	0.700426	0.970395
ENSMUSG00000026987.15	Baz2b	5.54113	0.371478	0.380946	4.16708e-27	1.00151e-25	0.0210391	0.670963	0.95673	0.011571	0.807408	0.980455
ENSMUSG00000061589.13	Dot1l	4.07518	0.71255	0.6348	4.20918e-27	1.0102e-25	-0.0483797	0.592679	0.945868	0.0293697	0.728597	0.974053
ENSMUSG00000020700.11	Map3k3	4.96547	0.441535	0.418176	4.53016e-27	1.08571e-25	0.000629662	0.991221	0.999508	0.0239885	0.657925	0.965042
ENSMUSG00000042390.8	Gatad2b	6.1504	0.550196	0.64189	4.60716e-27	1.10261e-25	-0.0296018	0.700847	0.963985	-0.121296	0.108553	0.727698
ENSMUSG00000060166.5	Zdhhc8	5.75772	0.436972	0.446467	4.74443e-27	1.13387e-25	0.0109743	0.849572	0.983794	0.00147953	0.978952	0.997987
ENSMUSG00000033004.13	Mycbp2	9.1879	0.568301	0.495708	4.90255e-27	1.17002e-25	-0.0581194	0.401604	0.911957	0.0144735	0.834299	0.982681
ENSMUSG00000026939.11	Tmem141	3.34917	-0.59245	-0.794454	5.10418e-27	1.21644e-25	-0.0424727	0.613307	0.9472	0.159531	0.0914379	0.698927
ENSMUSG00000004151.15	Etv1	4.74016	-0.770664	-0.696321	5.18754e-27	1.23458e-25	0.00399834	0.965812	0.998204	-0.0703451	0.468543	0.936727
ENSMUSG00000107905.1	RP23-320B19.2	1.24464	1.47468	1.23048	5.71956e-27	1.35929e-25	-0.35608	0.0764359	0.74153	-0.111882	0.467991	0.936727
ENSMUSG00000003623.4	Crot	5.61204	-0.454529	-0.410056	5.86359e-27	1.39158e-25	-0.00228106	0.967068	0.998653	-0.0467539	0.414564	0.924273
ENSMUSG00000027883.14	Gpsm2	4.48321	0.517971	0.39083	6.16443e-27	1.46094e-25	0.0254277	0.68429	0.960198	0.152568	0.00900395	0.272034
ENSMUSG00000015484.3	Fam163a	4.62124	-0.792409	-0.710209	6.53938e-27	1.54765e-25	-0.0186202	0.845581	0.983188	-0.10082	0.312066	0.891984
ENSMUSG00000037110.18	Ralgapa2	5.40364	0.46385	0.528479	8.78854e-27	2.07707e-25	-0.0932384	0.152322	0.833224	-0.157867	0.0119607	0.317956
ENSMUSG00000020436.16	Gabrg2	7.93116	0.639136	0.540484	9.17307e-27	2.16495e-25	-0.029404	0.704489	0.964767	0.0692476	0.369915	0.907088
ENSMUSG00000041700.9	Lhfpl1	0.731725	-1.94464	-1.46376	9.50429e-27	2.24002e-25	0.320689	0.0983703	0.779856	-0.160198	0.548739	0.952018
ENSMUSG00000051599.4	Pcdhb2	1.85745	1.01082	0.989825	9.69364e-27	2.28149e-25	-0.0354942	0.807027	0.978514	-0.0145011	0.901007	0.990623
ENSMUSG00000023043.6	Krt18	-0.0893872	-4.89617	-2.55726	1.01474e-26	2.38499e-25	0.355915	0.346104	0.894924	-1.98299	0.00186107	0.109354
ENSMUSG00000022708.15	Zbtb20	8.96303	0.551329	0.670482	1.06749e-26	2.50551e-25	0.0260994	0.740618	0.970743	-0.0930535	0.23605	0.857966
ENSMUSG00000038094.14	Atp13a4	4.06238	-0.692464	-0.642161	1.11462e-26	2.61253e-25	-0.0711883	0.396695	0.911513	-0.121491	0.177293	0.81362
ENSMUSG00000057182.13	Scn3a	6.53502	0.728943	0.598753	1.20213e-26	2.81378e-25	-0.186638	0.0334699	0.621296	-0.0564482	0.515663	0.947771
ENSMUSG00000031453.14	Rasa3	6.75874	0.394781	0.371488	1.40904e-26	3.29356e-25	-0.0423681	0.401575	0.911957	-0.0190752	0.700823	0.970533
ENSMUSG00000029223.11	Uchl1	8.88744	-0.416594	-0.542116	1.62942e-26	3.80347e-25	-0.039797	0.520539	0.936443	0.0857246	0.168529	0.807803
ENSMUSG00000003573.14	Homer3	6.26495	-0.456352	-0.439309	1.66753e-26	3.8871e-25	0.0127894	0.825179	0.980137	-0.00425382	0.942714	0.994606
ENSMUSG00000028673.9	Fuca1	4.80952	-0.51829	-0.553366	1.7354e-26	4.03977e-25	0.0109421	0.872008	0.984416	0.0460182	0.520411	0.94902
ENSMUSG00000040181.13	Fmo1	2.55758	0.720978	0.995455	1.82496e-26	4.24247e-25	0.0466547	0.699368	0.963571	-0.227823	0.027498	0.468098
ENSMUSG00000055003.13	Lrtm2	5.55836	0.54699	0.524111	2.17092e-26	5.03985e-25	-0.0449633	0.52732	0.936491	-0.0220842	0.749299	0.977042
ENSMUSG00000028059.13	Arhgef2	7.05881	0.582385	0.523805	2.49855e-26	5.79256e-25	-0.065298	0.371775	0.903917	-0.006718	0.92611	0.991347
ENSMUSG00000028121.7	Bcar3	4.18634	0.475033	0.5652	2.54247e-26	5.88638e-25	0.104787	0.137248	0.825979	0.0146197	0.822417	0.981016
ENSMUSG00000029598.11	Plbd2	5.02308	0.614583	0.599541	2.57951e-26	5.96403e-25	0.0821589	0.311223	0.887789	0.0972011	0.213649	0.840848
ENSMUSG00000092083.4	Kcnb2	5.25065	0.549756	0.581441	2.61077e-26	6.02812e-25	-0.0507628	0.498791	0.934088	-0.0824475	0.255257	0.869931
ENSMUSG00000037995.14	Igsf9	1.47361	1.18385	0.774702	2.61947e-26	6.03709e-25	0.048017	0.756872	0.971869	0.457163	0.000134658	0.0165077
ENSMUSG00000064225.6	Paqr9	6.98296	0.659423	0.569452	2.62174e-26	6.03709e-25	-0.0667295	0.412644	0.916349	0.0232421	0.773555	0.978639
ENSMUSG00000068117.8	Mei1	-0.350054	2.27215	1.61103	2.8666e-26	6.59201e-25	0.352438	0.34367	0.894431	1.01356	1.03635e-06	0.000380576
ENSMUSG00000022885.14	St6gal1	4.40631	-0.575815	-0.485749	2.93936e-26	6.75024e-25	0.044188	0.516909	0.935886	-0.0458782	0.528661	0.949285
ENSMUSG00000026344.8	Lypd1	6.91805	-0.478825	-0.637354	3.04497e-26	6.97397e-25	-0.128827	0.0740725	0.738182	0.0297011	0.684508	0.968273
ENSMUSG00000026414.12	Tnnt2	0.0986159	1.8945	1.62091	3.0449e-26	6.97397e-25	0.123358	0.681536	0.959311	0.396954	0.0329073	0.508378
ENSMUSG00000019790.15	Stxbp5	7.48337	0.51094	0.46171	3.10548e-26	7.10301e-25	-0.0428656	0.505548	0.9352	0.00636408	0.920654	0.991327
ENSMUSG00000036377.17	C530008M17Rik	5.83456	-0.666216	-0.491918	3.2512e-26	7.42632e-25	0.0506227	0.511462	0.935745	-0.123675	0.115906	0.736086
ENSMUSG00000050926.5	Dcaf12l2	0.906331	-1.22959	-1.42104	3.29923e-26	7.52594e-25	-0.0497118	0.733225	0.969141	0.141736	0.492169	0.943296
ENSMUSG00000020230.13	Prmt2	5.4688	-0.417473	-0.401372	3.94672e-26	8.99092e-25	0.073189	0.166472	0.843777	0.0570875	0.300618	0.888992
ENSMUSG00000031255.13	Sytl4	2.30092	-1.32147	-1.35831	3.99175e-26	9.08136e-25	-0.126139	0.441115	0.91982	-0.0892977	0.63226	0.962333
ENSMUSG00000045083.13	Lingo2	5.06947	0.591062	0.461139	4.58012e-26	1.0406e-24	-0.150104	0.036692	0.635399	-0.020181	0.770352	0.978639
ENSMUSG00000022637.10	Cblb	5.37645	0.739567	0.679379	4.63754e-26	1.05225e-24	-0.122306	0.196347	0.855394	-0.0621181	0.50125	0.946525
ENSMUSG00000018476.7	Kdm6b	3.14615	0.612434	0.781787	4.64763e-26	1.05313e-24	0.142047	0.143467	0.829404	-0.0273055	0.750301	0.977119
ENSMUSG00000040797.15	Iqsec3	8.20858	-0.707709	-0.584453	4.95133e-26	1.12046e-24	0.177087	0.0398042	0.650018	0.0538306	0.532893	0.949522
ENSMUSG00000028039.10	Efna3	5.48005	-0.425209	-0.5318	5.01968e-26	1.13442e-24	0.0288859	0.63853	0.95086	0.135476	0.0338822	0.514038
ENSMUSG00000048001.7	Hes5	3.44658	-0.832104	-0.643845	5.37622e-26	1.21339e-24	-0.202643	0.0310332	0.605821	-0.390901	0.000148233	0.0176635
ENSMUSG00000051079.7	Rgs13	0.673519	1.55205	1.2501	6.0494e-26	1.36352e-24	-0.50876	0.0227129	0.55052	-0.206812	0.179124	0.81432
ENSMUSG00000037362.8	Nov	4.15682	-1.89482	-1.74792	6.11571e-26	1.37664e-24	0.191946	0.408985	0.91548	0.0450434	0.850564	0.984135
ENSMUSG00000071708.10	Sms	6.86699	-0.489884	-0.46823	6.18122e-26	1.38955e-24	-0.0640646	0.308011	0.885919	-0.0857187	0.178273	0.81432
ENSMUSG00000034832.14	Tet3	5.5105	0.406942	0.507188	6.3293e-26	1.42097e-24	0.0202301	0.740243	0.970743	-0.0800161	0.174084	0.809814
ENSMUSG00000022607.13	Ptk2	7.35958	0.363492	0.376623	6.64405e-26	1.48967e-24	0.0325277	0.507385	0.935497	0.0193975	0.689141	0.968972
ENSMUSG00000038576.14	Susd4	7.02848	0.418545	0.308405	7.08484e-26	1.58641e-24	-0.0423068	0.394268	0.911454	0.0678323	0.166529	0.805466
ENSMUSG00000026051.8	1500015O10Rik	2.50426	-2.37791	-2.05848	7.1249e-26	1.59329e-24	0.313034	0.257319	0.879699	-0.00639072	0.982967	0.998482
ENSMUSG00000025089.14	Gfra1	6.52176	-0.552666	-0.400853	7.53112e-26	1.68192e-24	-0.050312	0.433204	0.91841	-0.202125	0.00191919	0.111235
ENSMUSG00000022305.11	Lrp12	5.97519	0.538676	0.501006	7.71493e-26	1.72071e-24	-0.0269487	0.699039	0.963495	0.0107209	0.875131	0.988681
ENSMUSG00000029054.7	Gabrd	5.45238	0.846894	0.655804	8.75968e-26	1.95118e-24	-0.0991128	0.332104	0.889067	0.0919771	0.358767	0.904048
ENSMUSG00000026223.14	Itm2c	9.85207	-0.391249	-0.501483	9.76172e-26	2.17154e-24	-0.118366	0.0432946	0.656871	-0.00813189	0.889922	0.989381
ENSMUSG00000038593.17	Tctn1	3.84736	0.632775	0.546355	1.01313e-25	2.25082e-24	-0.0370983	0.65206	0.954254	0.049322	0.51495	0.947771
ENSMUSG00000027419.9	Pcsk2	8.15481	0.663471	0.568377	1.14685e-25	2.54457e-24	-0.143921	0.0808443	0.74965	-0.0488265	0.552458	0.952018
ENSMUSG00000057897.13	Camk2b	10.3204	0.564997	0.510024	1.26562e-25	2.80444e-24	-0.131652	0.0661392	0.724937	-0.0766795	0.284307	0.881472
ENSMUSG00000048612.14	Myof	2.39349	-1.24206	-0.977646	1.26755e-25	2.80508e-24	0.219715	0.118683	0.807563	-0.0446952	0.780416	0.978639
ENSMUSG00000028370.7	Pappa	2.16174	1.1206	0.742968	1.29159e-25	2.85456e-24	0.200872	0.1585	0.838266	0.578503	1.83368e-06	0.000589547
ENSMUSG00000032773.8	Chrm1	7.41103	0.480933	0.473931	1.50265e-25	3.31674e-24	-0.0434746	0.495	0.934088	-0.0364732	0.563637	0.955304
ENSMUSG00000036800.7	Fam135b	6.01442	0.636324	0.571976	1.58919e-25	3.5032e-24	0.015656	0.847777	0.983675	0.0800044	0.31824	0.892068
ENSMUSG00000039899.5	Fgl2	1.7554	-0.82473	-0.982582	1.7864e-25	3.93286e-24	0.208078	0.0480684	0.668059	0.365929	0.00737781	0.246204
ENSMUSG00000040441.8	Slc26a10	2.73555	1.12435	0.816929	1.81972e-25	4.00103e-24	-0.162708	0.245539	0.875945	0.14471	0.249282	0.868039
ENSMUSG00000019888.14	Mgat4c	4.31055	-0.782009	-0.663688	1.8888e-25	4.14757e-24	-0.169675	0.0725132	0.732005	-0.287997	0.00374154	0.163984
ENSMUSG00000026628.12	Atf3	0.904756	1.56829	1.62936	1.96407e-25	4.3073e-24	0.679124	0.006704	0.318091	0.618055	0.000890746	0.0648646
ENSMUSG00000020267.6	Hint1	7.31709	-0.637116	-0.757901	1.98945e-25	4.35736e-24	0.0289007	0.752924	0.971664	0.149686	0.106037	0.724465
ENSMUSG00000025545.9	Clybl	3.84578	-0.551373	-0.454694	2.02751e-25	4.43502e-24	-0.00578274	0.928728	0.993104	-0.102461	0.151147	0.785961
ENSMUSG00000029478.15	Ncor2	6.07439	0.560304	0.792882	2.0714e-25	4.52522e-24	0.179758	0.0469527	0.665364	-0.0528194	0.551804	0.952018
ENSMUSG00000041660.7	Bbox1	2.54414	-1.06385	-0.774539	2.07589e-25	4.52921e-24	-0.0716112	0.539727	0.937432	-0.360921	0.00695598	0.238457
ENSMUSG00000030654.8	Arl6ip1	8.09493	-0.336166	-0.379577	2.08627e-25	4.54603e-24	-0.0731737	0.121539	0.811848	-0.0297625	0.5322	0.949471
ENSMUSG00000009406.12	Elk1	6.73678	0.45638	0.423477	2.22664e-25	4.84571e-24	-0.0395855	0.504776	0.934323	-0.00668286	0.909052	0.991084
ENSMUSG00000039458.13	Mtmr12	6.46947	0.441561	0.40107	2.52216e-25	5.48184e-24	-0.0505336	0.376128	0.90588	-0.0100429	0.857871	0.985187
ENSMUSG00000032323.12	Cyp11a1	1.34511	1.46468	1.13012	2.6387e-25	5.72783e-24	-0.36718	0.0631123	0.71582	-0.0326195	0.834652	0.982826
ENSMUSG00000045648.14	Vwc2l	1.27216	-1.8875	-1.5116	2.82532e-25	6.12512e-24	0.304382	0.143919	0.829408	-0.0715201	0.780023	0.978639
ENSMUSG00000089762.3	Ier5l	3.52283	0.769431	0.761094	3.13706e-25	6.79231e-24	0.00837281	0.937463	0.994052	0.0167097	0.864959	0.987188
ENSMUSG00000027210.19	Meis2	3.73137	-1.0918	-0.889333	3.2539e-25	7.03635e-24	0.263053	0.0444725	0.661452	0.060591	0.661372	0.965582
ENSMUSG00000005268.19	Prlr	3.15572	-2.83244	-2.7824	3.35874e-25	7.25385e-24	0.360175	0.301336	0.885499	0.310128	0.398736	0.921101
ENSMUSG00000040867.11	Begain	6.30322	-0.541842	-0.510921	3.40586e-25	7.34631e-24	0.00557207	0.936601	0.994052	-0.0253494	0.722097	0.973253
ENSMUSG00000107498.1	RP24-257M4.1	0.636998	1.37121	1.85954	3.45126e-25	7.43484e-24	0.432846	0.0919908	0.770282	-0.0554839	0.758903	0.977295
ENSMUSG00000029659.15	Medag	2.24451	0.927595	0.794114	3.69874e-25	7.9579e-24	-0.0320069	0.801882	0.977699	0.101473	0.343165	0.899759
ENSMUSG00000021277.15	Traf3	7.16833	-0.720591	-0.505498	3.82181e-25	8.21232e-24	0.0558427	0.508492	0.935625	-0.15925	0.0607321	0.627248
ENSMUSG00000016477.16	E2f3	5.10224	0.444436	0.45462	3.91738e-25	8.40708e-24	0.0262621	0.669893	0.956542	0.016078	0.784808	0.978639
ENSMUSG00000049382.9	Krt8	-0.677131	-3.81328	-3.59559	4.11917e-25	8.82901e-24	0.400531	0.261257	0.880616	0.182835	0.800691	0.979395
ENSMUSG00000035551.6	Igfbpl1	2.61949	1.13815	1.03123	4.67586e-25	1.00096e-23	0.074993	0.628585	0.949312	0.181909	0.189532	0.823045
ENSMUSG00000037306.12	Man1c1	4.62781	0.450834	0.547607	4.74995e-25	1.01555e-23	0.142519	0.0379448	0.640931	0.0457453	0.48028	0.941068
ENSMUSG00000002768.7	Mea1	5.64482	-0.395314	-0.507822	4.91953e-25	1.05049e-23	0.00576611	0.922538	0.991864	0.118274	0.0539783	0.596646
ENSMUSG00000049946.7	BC030500	2.39408	-0.877055	-0.953829	5.01097e-25	1.06867e-23	-0.0895431	0.428749	0.91841	-0.0127697	0.923365	0.991327
ENSMUSG00000036052.13	Dnajb5	6.40588	0.61317	0.575036	5.08325e-25	1.08273e-23	-0.000731507	0.992757	0.999508	0.0374028	0.638023	0.962542
ENSMUSG00000000811.12	Txnrd3	2.25795	-0.904763	-0.687131	5.317e-25	1.13111e-23	0.106542	0.286155	0.882228	-0.11109	0.355419	0.903393
ENSMUSG00000022587.13	Ly6e	6.84509	-0.443956	-0.456161	5.39986e-25	1.1473e-23	0.0619033	0.302405	0.885499	0.0741083	0.223602	0.847373
ENSMUSG00000032374.13	Plod2	2.94921	0.690899	0.760944	5.56818e-25	1.18159e-23	0.095086	0.360042	0.900218	0.0250406	0.783773	0.978639
ENSMUSG00000040479.10	Dgkz	8.88204	0.463296	0.399915	5.79371e-25	1.22792e-23	0.0331785	0.572437	0.942337	0.0965593	0.0996114	0.713484
ENSMUSG00000045838.8	A430105I19Rik	3.71081	0.557866	0.558044	5.9256e-25	1.25431e-23	0.0789689	0.316964	0.888278	0.0787916	0.271885	0.876592
ENSMUSG00000041115.15	Iqsec2	6.7233	0.494079	0.600347	6.42043e-25	1.35737e-23	0.0991801	0.17827	0.849446	-0.00708803	0.922322	0.991327
ENSMUSG00000006373.10	Pgrmc1	8.27558	-0.422443	-0.440445	7.38413e-25	1.55918e-23	-0.111439	0.0537903	0.689437	-0.0934366	0.107854	0.727698
ENSMUSG00000018634.10	Crhr1	3.06998	-0.590604	-0.639207	8.00868e-25	1.68896e-23	-0.0542687	0.481236	0.930399	-0.00566572	0.949145	0.995104
ENSMUSG00000013833.14	Med16	5.38963	-0.345383	-0.389621	8.33734e-25	1.7561e-23	-0.0266944	0.579962	0.942561	0.0175433	0.728734	0.974053
ENSMUSG00000019785.12	Clvs2	5.91144	0.576836	0.562562	8.46914e-25	1.78166e-23	-0.0995194	0.199657	0.855394	-0.085245	0.262363	0.872942
ENSMUSG00000053111.11	Fank1	0.757348	-1.20127	-1.29532	1.08405e-24	2.27771e-23	0.0225708	0.871693	0.984416	0.116621	0.567211	0.955425
ENSMUSG00000052512.14	Nav2	5.53186	0.450308	0.5263	1.15597e-24	2.42583e-23	0.0903586	0.176163	0.849446	0.0143658	0.824378	0.981016
ENSMUSG00000074776.3	Gm10754	-0.419103	-2.48333	-2.35075	1.21006e-24	2.53621e-23	-0.0848613	0.73062	0.968943	-0.217439	0.62244	0.961369
ENSMUSG00000040929.15	Rfx3	8.42214	0.564557	0.531233	1.22268e-24	2.55951e-23	-0.135267	0.0689869	0.724937	-0.101943	0.169113	0.80824
ENSMUSG00000028161.16	Ppp3ca	10.9631	0.737381	0.664789	1.23039e-24	2.57251e-23	-0.138281	0.146128	0.83156	-0.0656879	0.490074	0.942597
ENSMUSG00000035547.13	Capn5	6.10966	-0.466563	-0.455975	1.25263e-24	2.61578e-23	-0.127355	0.0391729	0.647498	-0.137943	0.0288823	0.477839
ENSMUSG00000039683.15	Sdk1	2.72223	-0.802742	-0.639826	1.26565e-24	2.63883e-23	0.18167	0.0506615	0.672076	0.0187547	0.861541	0.986073
ENSMUSG00000020098.6	Pcbd1	2.27927	-0.881372	-0.827353	1.26676e-24	2.63883e-23	-0.0743851	0.483648	0.931159	-0.128404	0.31107	0.891655
ENSMUSG00000021587.4	Pcsk1	3.96867	-0.73831	-0.72958	1.30256e-24	2.71009e-23	0.167157	0.0834117	0.751129	0.158428	0.12388	0.747346
ENSMUSG00000048905.4	4930539E08Rik	1.07076	-1.37098	-1.31497	1.35788e-24	2.82174e-23	0.18496	0.245802	0.875951	0.128952	0.54222	0.952018
ENSMUSG00000045414.7	1190002N15Rik	4.44481	0.498967	0.640349	1.52254e-24	3.16005e-23	0.0712778	0.367489	0.902433	-0.0701041	0.347847	0.900498
ENSMUSG00000086605.1	Gm14290	4.83696	0.507716	0.562314	1.53085e-24	3.17344e-23	0.08933	0.227548	0.868255	0.0347322	0.623214	0.961656
ENSMUSG00000032511.16	Scn5a	0.128029	-1.96022	-1.01868	1.717e-24	3.555e-23	0.237853	0.161693	0.841011	-0.703691	0.00870212	0.268439
ENSMUSG00000038332.11	Sesn1	6.5605	0.537989	0.418659	1.80726e-24	3.73735e-23	-0.0341288	0.609438	0.9472	0.0852004	0.196374	0.826014
ENSMUSG00000041046.7	Ramp3	2.66673	1.49213	1.3332	1.83511e-24	3.79034e-23	0.0192567	0.923525	0.992066	0.178181	0.332523	0.897146
ENSMUSG00000032462.13	Pik3cb	5.43011	0.438766	0.464326	1.89835e-24	3.91621e-23	-0.0350854	0.573222	0.942404	-0.0606455	0.313271	0.891984
ENSMUSG00000064105.11	Cnnm2	5.08507	0.521566	0.51256	1.90961e-24	3.93467e-23	0.0504738	0.482071	0.930399	0.05948	0.389244	0.914732
ENSMUSG00000022636.12	Alcam	6.89629	-0.542658	-0.444015	1.96395e-24	4.04175e-23	-0.182944	0.0067389	0.318091	-0.281587	3.70499e-05	0.00601267
ENSMUSG00000018648.14	Dusp14	4.75761	0.723602	0.513961	1.97133e-24	4.05206e-23	0.095774	0.280654	0.881996	0.305415	0.000364075	0.0350499
ENSMUSG00000057637.12	Prdm2	6.01914	0.398798	0.377591	2.10993e-24	4.33171e-23	-0.035519	0.508335	0.935546	-0.0143116	0.784431	0.978639
ENSMUSG00000023911.11	Flywch2	3.08278	1.06926	0.76933	2.15966e-24	4.42847e-23	-0.138311	0.302457	0.885499	0.161618	0.190013	0.824083
ENSMUSG00000049800.12	Sertad2	4.95699	0.43522	0.395445	2.18293e-24	4.4708e-23	-0.0168853	0.772451	0.973027	0.0228891	0.680039	0.967847
ENSMUSG00000026546.15	Cfap45	0.649507	-1.20688	-1.22218	2.29977e-24	4.70446e-23	0.101724	0.451997	0.924502	0.117029	0.565008	0.955313
ENSMUSG00000027800.13	Tm4sf1	3.65384	-0.625258	-0.756487	2.35468e-24	4.81101e-23	0.00642638	0.942872	0.995519	0.137655	0.158944	0.797198
ENSMUSG00000019278.4	Dpep1	-1.62282	-4.65368	-3.68339	2.41774e-24	4.93392e-23	0.227945	0.453616	0.925231	-0.742343	0.48441	0.941316
ENSMUSG00000041959.13	S100a10	3.83381	-0.954224	-0.815932	2.69205e-24	5.48715e-23	-0.00468834	0.96836	0.99866	-0.14298	0.252766	0.868375
ENSMUSG00000031133.11	Arhgef6	4.58367	-0.634154	-0.563249	2.8213e-24	5.74373e-23	-0.114471	0.153246	0.835022	-0.185376	0.027486	0.468098
ENSMUSG00000031382.13	Asb11	0.299255	2.02058	1.31977	2.8322e-24	5.75902e-23	-0.648695	0.0222898	0.55052	0.0521148	0.786397	0.979046
ENSMUSG00000018865.8	Sult4a1	8.29375	-0.31941	-0.414319	2.83698e-24	5.76188e-23	0.0114556	0.81741	0.979312	0.106365	0.0333774	0.511482
ENSMUSG00000041798.14	Gck	2.44887	-0.75026	-0.928077	2.92207e-24	5.92763e-23	-0.334359	0.00150005	0.158847	-0.156542	0.20512	0.831805
ENSMUSG00000036777.7	Anln	4.40786	-0.760706	-0.792192	2.93473e-24	5.94624e-23	-0.0267746	0.795312	0.97729	0.00471083	0.965179	0.996095
ENSMUSG00000022843.15	Clcn2	5.12195	-0.428729	-0.460543	3.0995e-24	6.27263e-23	-0.00479844	0.935374	0.993792	0.0270156	0.66297	0.965753
ENSMUSG00000027238.15	Frmd5	4.6166	0.427718	0.471572	3.17699e-24	6.42181e-23	-0.0316992	0.615323	0.947267	-0.0755531	0.202908	0.830601
ENSMUSG00000022321.14	Cdh10	5.19957	-0.346044	-0.448576	3.18866e-24	6.43777e-23	-0.0949257	0.0715218	0.727601	0.0076063	0.890724	0.989428
ENSMUSG00000037736.17	Limch1	7.28501	0.377439	0.372136	3.24416e-24	6.54206e-23	0.0669384	0.194551	0.855193	0.0722415	0.15683	0.79299
ENSMUSG00000097516.6	4930467D21Rik	-0.540756	-2.07132	-2.55211	3.67965e-24	7.41149e-23	0.0424603	0.85264	0.983794	0.523252	0.232086	0.853421
ENSMUSG00000045098.17	Suv420h1	6.18181	0.481557	0.374368	3.83946e-24	7.72426e-23	-0.0979886	0.104367	0.791112	0.00920041	0.876449	0.988743
ENSMUSG00000050248.11	Evc2	4.78416	-0.540997	-0.545082	3.9585e-24	7.95435e-23	-0.106484	0.141743	0.829244	-0.1024	0.177574	0.81362
ENSMUSG00000041261.9	Car8	2.84863	-1.54963	-1.75427	3.9758e-24	7.97969e-23	-0.245078	0.250013	0.878215	-0.0404438	0.860232	0.985627
ENSMUSG00000009628.13	Tex15	1.77091	-0.85247	-0.862495	4.00582e-24	8.0305e-23	-0.262027	0.0112705	0.40679	-0.252002	0.0570037	0.612062
ENSMUSG00000103808.1	Gm37060	0.209726	1.63339	1.51492	4.01285e-24	8.03512e-23	-0.036337	0.893389	0.989911	0.0821299	0.637131	0.962387
ENSMUSG00000027489.14	Necab3	4.5951	0.727617	0.342896	4.08278e-24	8.16556e-23	0.155742	0.0607954	0.709003	0.540462	1.51013e-11	3.21658e-08
ENSMUSG00000073805.4	Fam196a	2.31353	-0.969617	-0.696155	4.2998e-24	8.58953e-23	0.1228	0.257473	0.879851	-0.150662	0.237212	0.858692
ENSMUSG00000024256.6	Adcyap1	2.32601	-1.01604	-1.28808	4.41975e-24	8.81879e-23	0.171484	0.241088	0.873765	0.443524	0.00836418	0.261515
ENSMUSG00000001773.12	Folh1	2.87311	-0.636617	-0.713821	4.4597e-24	8.88809e-23	-0.0449025	0.600609	0.946141	0.0323016	0.744571	0.975654
ENSMUSG00000021179.7	Nrde2	4.64464	0.628542	0.513232	4.63022e-24	9.21716e-23	-0.0387966	0.633162	0.94998	0.0765139	0.325114	0.894253
ENSMUSG00000046561.9	Arsj	3.85693	0.805506	0.779425	4.68474e-24	9.31481e-23	0.0557058	0.619286	0.948608	0.0817866	0.438607	0.933382
ENSMUSG00000053963.6	6330403A02Rik	9.07203	-0.44556	-0.386963	5.01529e-24	9.96044e-23	0.0524469	0.362735	0.901478	-0.00615024	0.915197	0.991327
ENSMUSG00000043631.7	Ecm2	3.44243	-0.800458	-0.611712	5.53558e-24	1.09809e-22	-0.294629	0.00167093	0.161776	-0.483375	2.3852e-06	0.00071305
ENSMUSG00000040699.12	Limd2	6.88247	0.494489	0.320548	5.62168e-24	1.11388e-22	-0.0939783	0.109812	0.795915	0.0799632	0.169203	0.80824
ENSMUSG00000041439.14	Mfsd6	6.74512	0.406329	0.407874	5.78594e-24	1.14509e-22	0.00675294	0.904601	0.990305	0.00520875	0.92523	0.991327
ENSMUSG00000024483.17	Ankhd1	6.09165	0.336107	0.342585	6.13811e-24	1.21338e-22	-0.0119159	0.800994	0.977509	-0.0183938	0.689016	0.968972
ENSMUSG00000032988.3	Slc16a8	-1.04964	-6.00294	-3.85472	6.15883e-24	1.21607e-22	0.076396	0.856018	0.983794	-2.07182	0.0600218	0.624571
ENSMUSG00000027692.15	Tnik	7.74694	0.475327	0.487656	6.50902e-24	1.28372e-22	-0.0566329	0.392612	0.911136	-0.0689611	0.294695	0.886934
ENSMUSG00000104661.1	RP23-187D22.1	1.10509	1.46477	1.10061	6.52974e-24	1.28632e-22	-0.412504	0.0435327	0.657622	-0.0483416	0.757954	0.977295
ENSMUSG00000047810.8	Ccdc88b	2.20246	-0.821394	-0.735179	6.72034e-24	1.32234e-22	0.0727784	0.457816	0.927167	-0.0134371	0.910215	0.991084
ENSMUSG00000044024.14	Rell2	6.30098	-0.495013	-0.45906	7.31538e-24	1.43776e-22	0.14495	0.0269313	0.583112	0.108997	0.102269	0.718282
ENSMUSG00000042507.13	Elmsan1	5.2483	0.497504	0.580059	7.8329e-24	1.5377e-22	0.0213811	0.775673	0.973089	-0.0611743	0.399052	0.921101
ENSMUSG00000026630.8	Batf3	-0.111405	2.04993	1.4989	8.85047e-24	1.73547e-22	0.376702	0.260488	0.880616	0.927728	8.0346e-06	0.00175525
ENSMUSG00000015027.10	Galns	3.64363	0.69711	0.536393	9.04271e-24	1.77112e-22	-0.178014	0.0486527	0.670737	-0.0172972	0.835282	0.982933
ENSMUSG00000027581.12	Stmn3	8.65995	-0.465201	-0.573611	9.62378e-24	1.88277e-22	0.00231237	0.974034	0.999065	0.110723	0.120915	0.742207
ENSMUSG00000014852.15	Adamts13	-0.120125	-2.00317	-2.29364	1.04099e-23	2.03423e-22	-0.142791	0.540432	0.937432	0.147682	0.695856	0.969754
ENSMUSG00000035357.15	Pdzrn3	3.75371	-0.703697	-0.571388	1.0859e-23	2.11956e-22	-0.050523	0.556253	0.938441	-0.182831	0.0487239	0.580599
ENSMUSG00000030256.10	Bhlhe41	4.51508	0.540157	0.465758	1.18445e-23	2.30927e-22	0.0465845	0.520012	0.936187	0.120984	0.0776015	0.668497
ENSMUSG00000024810.15	Il33	4.90499	-0.61013	-0.717326	1.24177e-23	2.41827e-22	-0.127998	0.152624	0.833563	-0.0208025	0.822599	0.981016
ENSMUSG00000045374.17	Wdr81	5.39903	0.515675	0.414353	1.31076e-23	2.54971e-22	-0.056146	0.398604	0.911513	0.045176	0.483595	0.941068
ENSMUSG00000028971.4	Cort	1.56721	-1.11871	-1.32675	1.4561e-23	2.82919e-22	0.296272	0.0506818	0.672076	0.50432	0.00751508	0.248611
ENSMUSG00000019838.10	Slc16a10	2.58277	0.848548	0.702077	1.48091e-23	2.87412e-22	-0.109875	0.347068	0.894924	0.0365955	0.718425	0.973253
ENSMUSG00000027384.6	Ndufaf5	5.27079	-0.535298	-0.628586	1.54233e-23	2.98991e-22	-0.0183911	0.815695	0.978999	0.0748976	0.358118	0.903916
ENSMUSG00000028278.13	Rragd	7.42984	0.474893	0.351257	1.65869e-23	3.21183e-22	-0.0219753	0.71004	0.96551	0.10166	0.0832659	0.682054
ENSMUSG00000046402.10	Rbp1	3.44105	-0.787555	-0.696699	1.69475e-23	3.27792e-22	0.164872	0.098552	0.779856	0.0740158	0.495524	0.944948
ENSMUSG00000039672.11	Kcne2	1.55445	-4.40704	-3.24466	1.83496e-23	3.54509e-22	0.340507	0.463599	0.927848	-0.821875	0.130791	0.755754
ENSMUSG00000036580.14	Spg20	5.26667	0.352614	0.396476	1.83734e-23	3.54568e-22	-0.0117161	0.824966	0.980137	-0.055578	0.272429	0.876592
ENSMUSG00000028383.16	Hsdl2	5.34759	-0.368481	-0.379539	1.842e-23	3.55064e-22	0.00886113	0.861413	0.984416	0.0199188	0.707541	0.971398
ENSMUSG00000078515.4	Ddi2	6.03983	0.403966	0.50941	2.0631e-23	3.97234e-22	0.0560228	0.380175	0.906403	-0.0494209	0.428237	0.928448
ENSMUSG00000027500.10	Stmn2	7.50974	-0.571321	-0.533805	2.1442e-23	4.12383e-22	-0.0482399	0.52975	0.936781	-0.0857551	0.266964	0.872942
ENSMUSG00000045573.9	Penk	4.36836	1.16987	0.848574	2.41663e-23	4.64255e-22	1.02518	8.70622e-12	2.47257e-08	1.34647	4.15272e-20	1.76906e-16
ENSMUSG00000026024.13	Als2	6.31523	0.457004	0.32934	2.53076e-23	4.85632e-22	-0.100421	0.0775743	0.744328	0.0272434	0.625984	0.961726
ENSMUSG00000022853.6	Ehhadh	1.98991	0.890483	0.839411	2.71334e-23	5.20083e-22	-0.169728	0.202667	0.856661	-0.118655	0.278017	0.879455
ENSMUSG00000031176.7	Dynlt3	7.32095	-0.491449	-0.426741	2.75487e-23	5.27449e-22	-0.000348484	0.995678	0.999508	-0.0650566	0.315874	0.891984
ENSMUSG00000061353.10	Cxcl12	5.98976	0.397769	0.492463	2.91523e-23	5.57526e-22	0.133348	0.032917	0.619542	0.0386549	0.526512	0.949285
ENSMUSG00000039323.17	Igfbp2	4.75017	-0.95047	-0.952236	3.01806e-23	5.76543e-22	0.128161	0.325744	0.88874	0.129927	0.332761	0.897448
ENSMUSG00000049148.8	Plcxd3	3.311	-0.803574	-0.643764	3.03987e-23	5.8006e-22	0.226344	0.0218088	0.544103	0.0665332	0.537988	0.950718
ENSMUSG00000063171.4	Rps4l	4.32523	-0.552437	-0.688254	3.0986e-23	5.90606e-22	0.00267682	0.974466	0.999065	0.138494	0.117988	0.737214
ENSMUSG00000022309.8	Angpt1	3.86622	-0.60155	-0.564594	3.29744e-23	6.27803e-22	-0.0971421	0.215565	0.861732	-0.134099	0.114049	0.733171
ENSMUSG00000028969.9	Cdk5	6.33057	-0.330952	-0.433987	3.35369e-23	6.378e-22	-0.0255976	0.626013	0.94912	0.0774376	0.149871	0.785457
ENSMUSG00000028053.12	Ash1l	7.78195	0.336171	0.415226	3.66796e-23	6.9679e-22	0.0535682	0.307064	0.885683	-0.0254874	0.623976	0.961726
ENSMUSG00000039717.14	Ralyl	5.66846	-0.45585	-0.398371	3.69868e-23	7.01844e-22	-0.0592072	0.318174	0.888278	-0.116687	0.0561799	0.60948
ENSMUSG00000096847.1	Tmem151b	7.4729	0.348043	0.470603	4.12587e-23	7.82034e-22	0.250976	1.23365e-05	0.00467143	0.128416	0.0237683	0.439752
ENSMUSG00000025355.6	Mmp19	0.676241	1.52614	1.42729	4.31768e-23	8.17482e-22	0.457545	0.0655041	0.722921	0.556393	0.00200471	0.113489
ENSMUSG00000023094.13	Msrb2	4.71576	-0.385899	-0.469493	4.33892e-23	8.20591e-22	-0.0496564	0.390226	0.909514	0.0339375	0.58066	0.956844
ENSMUSG00000089857.8	Zfp882	3.77461	0.602834	0.496005	4.42107e-23	8.352e-22	-0.00689787	0.932575	0.993312	0.0999314	0.183298	0.81481
ENSMUSG00000105700.1	RP24-158C2.3	1.60239	1.21383	0.951527	4.58e-23	8.64266e-22	-0.194894	0.254082	0.879328	0.0674125	0.628902	0.96193
ENSMUSG00000044791.15	Setd2	6.762	0.435064	0.477992	4.8841e-23	9.20631e-22	-0.0390111	0.5428	0.937476	-0.0819393	0.195156	0.826014
ENSMUSG00000002908.14	Kcnn1	4.25434	-0.366901	-0.501412	4.94566e-23	9.31205e-22	0.0520218	0.370677	0.903917	0.186532	0.00314819	0.150267
ENSMUSG00000047910.6	Pcdhb16	4.04335	0.74967	0.683494	5.06896e-23	9.53368e-22	-0.106398	0.304581	0.885499	-0.0402225	0.681891	0.967847
ENSMUSG00000069631.13	Strada	4.07915	0.564342	0.384243	5.29586e-23	9.94945e-22	-0.0254056	0.723372	0.96726	0.154693	0.0206161	0.411782
ENSMUSG00000024725.11	Ostf1	4.54735	-0.49487	-0.38538	5.90414e-23	1.108e-21	0.172537	0.00502016	0.274621	0.0630478	0.334759	0.898824
ENSMUSG00000028532.13	Cachd1	5.58312	0.650514	0.740492	5.92478e-23	1.11065e-21	0.00664175	0.945931	0.99584	-0.0833363	0.384904	0.913216
ENSMUSG00000048387.7	Osr1	0.794264	-1.57927	-1.32627	6.0702e-23	1.13666e-21	-0.237228	0.178719	0.849446	-0.490222	0.0389929	0.538377
ENSMUSG00000042425.16	Frmpd3	2.07557	-1.11032	-0.894742	6.35786e-23	1.18922e-21	0.134555	0.30963	0.887026	-0.0810185	0.602205	0.958588
ENSMUSG00000030030.5	1700003E16Rik	4.11794	-0.585444	-0.510362	6.6163e-23	1.2362e-21	0.182863	0.0154107	0.466091	0.107782	0.182318	0.814609
ENSMUSG00000031210.9	Gpr165	2.48066	-0.845003	-0.851624	6.84271e-23	1.27711e-21	-0.204027	0.0651976	0.720471	-0.197406	0.122792	0.743625
ENSMUSG00000030946.11	Lhpp	4.38039	-0.464005	-0.509824	7.09343e-23	1.32245e-21	-0.0412629	0.532064	0.93709	0.00455686	0.948516	0.995013
ENSMUSG00000043020.12	Wdr63	-1.15085	-3.86123	-2.96957	7.19844e-23	1.34056e-21	0.793473	0.0167744	0.479127	-0.0981837	0.89844	0.990608
ENSMUSG00000001761.7	Smo	5.04324	-0.788903	-0.632902	7.3762e-23	1.37067e-21	-0.0436643	0.662558	0.955765	-0.199666	0.0519602	0.590662
ENSMUSG00000021385.9	Ippk	5.99213	0.562472	0.371744	7.36868e-23	1.37067e-21	-0.109544	0.112689	0.799	0.0811836	0.231649	0.853099
ENSMUSG00000023800.13	Tiam2	5.68061	0.611793	0.496077	7.43316e-23	1.37975e-21	-0.126887	0.112372	0.799	-0.011171	0.886539	0.989381
ENSMUSG00000031297.13	Slc7a3	1.45005	-1.06818	-1.05769	7.82846e-23	1.45154e-21	-0.145764	0.271364	0.881975	-0.156252	0.354965	0.903308
ENSMUSG00000027015.4	Cybrd1	2.00203	-1.03748	-0.772094	9.21444e-23	1.70667e-21	-0.0479892	0.686262	0.960407	-0.313373	0.027581	0.468098
ENSMUSG00000027221.5	Chst1	6.81345	0.380476	0.359833	9.65729e-23	1.78676e-21	0.10654	0.0440665	0.658679	0.127184	0.0147513	0.353036
ENSMUSG00000104374.1	Gm37517	-0.219158	1.94584	1.96057	9.752e-23	1.80232e-21	-0.0900909	0.800132	0.977366	-0.104819	0.625757	0.961726
ENSMUSG00000087150.6	BC064078	1.29501	-1.39803	-1.24798	9.7837e-23	1.80622e-21	-0.126761	0.44873	0.924351	-0.276805	0.186677	0.820052
ENSMUSG00000026986.13	Hnmt	4.64221	-0.368816	-0.510653	1.01574e-22	1.87319e-21	-0.0550079	0.358895	0.899937	0.0868293	0.173589	0.809814
ENSMUSG00000032959.11	Pebp1	8.22612	-0.330634	-0.41629	1.03854e-22	1.91316e-21	-0.0634525	0.224414	0.866123	0.0222038	0.672927	0.967407
ENSMUSG00000034744.12	Nagk	4.66296	-0.413983	-0.494444	1.10164e-22	2.02722e-21	-0.0415605	0.5027	0.934088	0.0389009	0.55422	0.953002
ENSMUSG00000025511.13	Tspan4	3.45046	-0.829627	-0.933815	1.12394e-22	2.06601e-21	-0.0303982	0.79898	0.97729	0.0737901	0.56559	0.955425
ENSMUSG00000063659.10	Zbtb18	9.43684	0.559086	0.519811	1.14113e-22	2.09536e-21	-0.128265	0.0934017	0.772474	-0.0889905	0.243828	0.863911
ENSMUSG00000036030.9	Prtg	3.4861	0.737584	0.719617	1.17003e-22	2.14611e-21	-0.121983	0.254597	0.879328	-0.104016	0.293131	0.886488
ENSMUSG00000022280.8	Rnf19a	6.43272	0.47449	0.402844	1.23857e-22	2.26939e-21	-0.0668771	0.290397	0.883006	0.00476889	0.938984	0.993485
ENSMUSG00000029878.5	Dbpht2	5.86724	0.48677	0.514229	1.24345e-22	2.27588e-21	-0.215054	0.00251924	0.206384	-0.242513	0.000497144	0.0430716
ENSMUSG00000056174.8	Col8a2	1.82445	-2.99673	-2.58617	1.27985e-22	2.33999e-21	0.331518	0.359849	0.900218	-0.0790366	0.845013	0.983823
ENSMUSG00000025630.8	Hprt	6.80666	-0.384336	-0.392956	1.454e-22	2.65553e-21	-0.0664702	0.223132	0.864693	-0.0578499	0.296324	0.887678
ENSMUSG00000034297.13	Med13	6.96669	0.389663	0.474544	1.50099e-22	2.73843e-21	0.0124836	0.838459	0.981176	-0.0723971	0.231202	0.853099
ENSMUSG00000038633.5	Degs1	6.16555	-0.316655	-0.369999	1.5277e-22	2.78417e-21	0.00216772	0.96382	0.998204	0.0555115	0.258479	0.870391
ENSMUSG00000035713.14	Usp35	3.71903	-0.476755	-0.550733	1.54558e-22	2.81374e-21	0.00958708	0.889597	0.988921	0.0835646	0.272952	0.876592
ENSMUSG00000028719.8	Cmpk1	6.34117	-0.388517	-0.420353	1.55734e-22	2.83213e-21	-0.0447508	0.428787	0.91841	-0.0129141	0.822982	0.981016
ENSMUSG00000102742.1	Pcdhga11	4.52842	0.444939	0.402436	1.58374e-22	2.87707e-21	-0.0304597	0.625454	0.94912	0.0120434	0.837354	0.983015
ENSMUSG00000033342.12	Lppr5	6.08274	0.488534	0.480638	1.64231e-22	2.9803e-21	-0.146855	0.0340979	0.626237	-0.138958	0.0410384	0.550284
ENSMUSG00000033488.10	BC026585	2.93875	-0.959189	-0.794185	1.74712e-22	3.16712e-21	0.0449429	0.708102	0.964946	-0.120061	0.364039	0.905568
ENSMUSG00000053329.6	D10Jhu81e	6.41693	-0.370198	-0.447607	1.76221e-22	3.19108e-21	-0.0278753	0.625728	0.94912	0.0495341	0.395557	0.919445
ENSMUSG00000022805.15	Maats1	-0.0309136	-2.05562	-1.97962	1.94588e-22	3.51994e-21	0.100649	0.665446	0.956128	0.0246479	0.945318	0.994746
ENSMUSG00000050271.11	D8Ertd82e	3.71915	-0.658506	-0.720359	2.20042e-22	3.97615e-21	0.0848833	0.36782	0.902433	0.146737	0.14852	0.782875
ENSMUSG00000034825.12	Nrip3	8.15043	-0.563002	-0.374744	2.28909e-22	4.13199e-21	0.0158105	0.81949	0.979787	-0.172448	0.0130252	0.333256
ENSMUSG00000005045.15	Chd5	7.1938	-0.497221	-0.381081	2.31796e-22	4.17968e-21	0.023278	0.714523	0.966144	-0.0928619	0.147829	0.781995
ENSMUSG00000105771.1	RP24-253A20.1	1.81613	1.21166	1.07676	2.45122e-22	4.41531e-21	-0.334228	0.0595775	0.708094	-0.199336	0.183907	0.815449
ENSMUSG00000030898.13	Cckbr	2.15928	0.907422	0.848126	2.59587e-22	4.67093e-21	0.0137262	0.919996	0.991571	0.0730219	0.528723	0.949285
ENSMUSG00000040557.13	Wbscr27	2.53457	-0.914804	-0.707724	2.66102e-22	4.78309e-21	0.119671	0.279294	0.881975	-0.0874092	0.489233	0.942574
ENSMUSG00000032940.15	Rbm11	3.36816	-0.539819	-0.579198	2.67411e-22	4.80156e-21	-0.149735	0.0462803	0.665351	-0.110356	0.189314	0.822876
ENSMUSG00000056602.10	Fry	7.8227	0.478826	0.509393	2.67765e-22	4.80285e-21	-0.0282681	0.687812	0.961168	-0.0588359	0.400179	0.921101
ENSMUSG00000017631.17	Abr	9.32753	0.432513	0.385777	2.74078e-22	4.91092e-21	-0.0133673	0.820319	0.980137	0.0333694	0.57006	0.955661
ENSMUSG00000029544.15	Cabp1	5.60649	-0.444062	-0.439013	2.80657e-22	5.02352e-21	0.065516	0.291877	0.883972	0.060467	0.345169	0.900498
ENSMUSG00000020022.15	Ndufa12	6.09901	-0.432706	-0.45248	2.84566e-22	5.08815e-21	0.0605139	0.331974	0.889067	0.0802886	0.207936	0.834677
ENSMUSG00000022949.8	Clic6	2.92828	-4.42164	-2.82374	3.04755e-22	5.44342e-21	0.294191	0.534718	0.937174	-1.30371	0.00924407	0.273596
ENSMUSG00000028758.11	Kif17	4.25944	0.661659	0.570886	3.0981e-22	5.52792e-21	0.287187	0.00177182	0.16624	0.377959	1.5132e-05	0.002957
ENSMUSG00000037972.6	Snn	7.82439	-0.335048	-0.421975	3.18412e-22	5.67547e-21	-0.109331	0.0408693	0.651262	-0.0224038	0.67781	0.967819
ENSMUSG00000026494.11	Kif26b	6.48325	0.41135	0.495406	3.27677e-22	5.8345e-21	-0.0784572	0.226078	0.868047	-0.162513	0.0108336	0.299687
ENSMUSG00000021702.7	Thbs4	3.3248	0.41792	0.924903	3.39862e-22	6.03883e-21	0.164184	0.113278	0.799629	-0.342799	0.000289294	0.0288279
ENSMUSG00000046387.5	Pcdhb17	4.08957	0.600626	0.581463	3.3958e-22	6.03883e-21	-0.0623536	0.474528	0.929904	-0.0431907	0.598326	0.958588
ENSMUSG00000030583.15	Sipa1l3	7.06507	0.428033	0.520797	3.44853e-22	6.12114e-21	0.0472026	0.485865	0.932255	-0.0455619	0.496478	0.945356
ENSMUSG00000070738.9	Dgkd	7.34998	0.355468	0.310443	3.57067e-22	6.33135e-21	0.00718064	0.881955	0.987568	0.0522058	0.275427	0.876592
ENSMUSG00000032735.13	Ablim3	5.30699	0.580884	0.52788	3.71937e-22	6.58816e-21	-0.0416201	0.606576	0.9472	0.0113842	0.884905	0.989028
ENSMUSG00000024054.12	Smchd1	6.11106	0.478746	0.441658	3.83041e-22	6.7778e-21	-0.0745216	0.264171	0.880616	-0.0374337	0.5677	0.955425
ENSMUSG00000030538.14	Cib1	3.60013	-0.698323	-0.680321	4.0053e-22	7.07991e-21	0.0933708	0.326619	0.88874	0.0753688	0.463936	0.936727
ENSMUSG00000039043.5	Arpin	4.448	0.419441	0.450396	4.04883e-22	7.14944e-21	0.0846685	0.187248	0.852047	0.0537136	0.372247	0.908458
ENSMUSG00000038775.13	Vill	-0.779163	-2.14938	-2.26078	4.27138e-22	7.53461e-21	-0.363429	0.102325	0.787221	-0.252029	0.572847	0.956333
ENSMUSG00000022537.16	Tmem44	5.19788	-0.55298	-0.445983	4.56198e-22	8.03889e-21	0.119155	0.0967214	0.778503	0.0121591	0.869712	0.988066
ENSMUSG00000031380.10	Figf	-0.420677	-2.63613	-1.89526	4.59419e-22	8.0873e-21	0.465177	0.075282	0.73982	-0.275692	0.527565	0.949285
ENSMUSG00000050600.5	Zfp831	5.74521	0.534255	0.462063	5.03144e-22	8.84786e-21	-0.0805476	0.26936	0.881975	-0.00835502	0.906804	0.991084
ENSMUSG00000034401.15	Spata6	1.80466	-0.889723	-0.754009	5.39564e-22	9.47853e-21	0.121197	0.258337	0.879982	-0.0145164	0.913674	0.991327
ENSMUSG00000041235.10	Chd7	4.92883	0.396808	0.538003	5.48295e-22	9.62198e-21	0.0724219	0.289054	0.882789	-0.0687732	0.292588	0.886188
ENSMUSG00000019874.10	Fabp7	5.40589	-0.814847	-0.761391	5.70653e-22	1.0004e-20	0.0320367	0.775321	0.973027	-0.021419	0.851475	0.984149
ENSMUSG00000005873.5	Reep5	8.44352	-0.364012	-0.371481	5.90708e-22	1.0345e-20	-0.0291142	0.580307	0.942561	-0.0216449	0.68254	0.968098
ENSMUSG00000020102.13	Slc16a7	4.61755	0.452398	0.484367	6.15008e-22	1.07595e-20	0.0170731	0.804524	0.977751	-0.0148952	0.819846	0.981016
ENSMUSG00000058446.13	Znrf2	5.52454	-0.403229	-0.32064	6.46956e-22	1.13068e-20	0.0122304	0.81436	0.978999	-0.0703583	0.192496	0.826014
ENSMUSG00000021069.15	Pygl	2.63869	-0.707764	-0.538082	7.02495e-22	1.22649e-20	0.052918	0.532605	0.93709	-0.116764	0.238917	0.860298
ENSMUSG00000033735.8	Spr	5.11206	-0.434641	-0.454298	7.24645e-22	1.26386e-20	-0.014973	0.810879	0.978783	0.00468371	0.942775	0.994606
ENSMUSG00000029168.13	Dpysl5	3.6225	0.554513	0.602546	7.26376e-22	1.26559e-20	0.131919	0.128917	0.8197	0.0838867	0.292231	0.885481
ENSMUSG00000024524.15	Gnal	7.36114	0.304762	0.401134	7.28693e-22	1.26833e-20	0.0274045	0.589864	0.944614	-0.0689672	0.169996	0.809141
ENSMUSG00000062115.14	Rai1	5.83134	0.325732	0.387318	7.30592e-22	1.27034e-20	0.0692557	0.181973	0.849871	0.00766931	0.878915	0.988743
ENSMUSG00000074939.3	Chrm5	0.263458	-2.03809	-1.85484	7.96715e-22	1.3839e-20	0.0163797	0.944909	0.99584	-0.166872	0.619444	0.961369
ENSMUSG00000028552.12	Eps15	8.5923	-0.420589	-0.378043	8.12362e-22	1.4082e-20	-0.000590527	0.991858	0.999508	-0.0431369	0.457634	0.936707
ENSMUSG00000079197.9	Psme2	4.40868	-0.493818	-0.553257	8.12101e-22	1.4082e-20	-0.0771865	0.29017	0.883006	-0.017748	0.818547	0.981016
ENSMUSG00000028351.5	Brinp1	8.09491	0.508456	0.358323	8.14026e-22	1.40965e-20	0.0292977	0.650888	0.953633	0.179431	0.00546153	0.204678
ENSMUSG00000017670.15	Elmo2	7.64497	0.474216	0.355028	8.4055e-22	1.45411e-20	-0.0242233	0.693811	0.962635	0.0949645	0.120777	0.742207
ENSMUSG00000022489.5	Pde1b	7.59156	0.577802	0.490464	8.44895e-22	1.46014e-20	-0.138392	0.0759526	0.740831	-0.0510543	0.510636	0.947399
ENSMUSG00000051401.6	Kctd16	4.56782	0.604597	0.509365	8.72252e-22	1.50589e-20	-0.108423	0.191856	0.852918	-0.0131913	0.868209	0.988066
ENSMUSG00000028576.11	Ift74	4.78984	-0.402932	-0.442601	9.28144e-22	1.60077e-20	-0.0692341	0.241978	0.873765	-0.0295651	0.636133	0.962387
ENSMUSG00000031955.9	Bcar1	5.95294	0.557736	0.4815	9.58587e-22	1.6516e-20	-0.0300671	0.694197	0.962635	0.0461693	0.538964	0.950916
ENSMUSG00000021187.13	Tc2n	-0.026408	-2.1282	-1.92638	9.99556e-22	1.72045e-20	0.268822	0.265784	0.881975	0.067	0.854978	0.984786
ENSMUSG00000028601.17	Echdc2	3.01326	-0.654781	-0.809213	1.03239e-21	1.77517e-20	-0.284377	0.00428131	0.253997	-0.129945	0.242502	0.863097
ENSMUSG00000031997.8	Trpc6	7.17353	0.895574	0.851721	1.14861e-21	1.97302e-20	0.0431606	0.732894	0.969141	0.0870129	0.489537	0.942574
ENSMUSG00000072845.3	Tmprss11a	-1.75777	-6.5829	-4.01861	1.21493e-21	2.08483e-20	0.238736	0.539975	0.937432	-2.32555	0.0729946	0.659229
ENSMUSG00000054843.8	Atrnl1	7.55099	0.348447	0.348404	1.22934e-21	2.10744e-20	-0.0109878	0.828397	0.981087	-0.0109449	0.827546	0.981229
ENSMUSG00000054976.13	Nyap2	4.37682	-0.685544	-0.571034	1.29297e-21	2.21429e-20	-0.0271709	0.762676	0.972548	-0.141681	0.132661	0.759432
ENSMUSG00000003316.13	Glg1	7.77492	0.472324	0.460894	1.32537e-21	2.2675e-20	-0.0632471	0.351047	0.896451	-0.0518166	0.442269	0.934394
ENSMUSG00000049878.11	Rlf	6.40289	0.358954	0.314485	1.3398e-21	2.28989e-20	-0.0185922	0.708743	0.964946	0.025876	0.595994	0.958588
ENSMUSG00000025905.12	Oprk1	0.128936	-1.63429	-1.76246	1.37199e-21	2.34256e-20	-0.167988	0.40193	0.911957	-0.0398242	0.895134	0.990485
ENSMUSG00000032087.9	Dscaml1	6.22494	0.468659	0.442219	1.4093e-21	2.40385e-20	-0.13022	0.0509988	0.673874	-0.103779	0.113612	0.733171
ENSMUSG00000029126.6	Nsg1	7.82033	-0.296801	-0.424029	1.43981e-21	2.45344e-20	-0.0435873	0.400511	0.911957	0.0836411	0.110005	0.728186
ENSMUSG00000027400.10	Pdyn	4.95691	0.92681	0.705456	1.65203e-21	2.81225e-20	-0.216453	0.075858	0.740332	0.00490107	0.967246	0.996095
ENSMUSG00000039713.15	Plekhg5	7.09933	0.610891	0.545659	1.68369e-21	2.86329e-20	-0.0329097	0.697982	0.963177	0.0323223	0.701227	0.970591
ENSMUSG00000057614.6	Gnai1	7.27749	-0.538362	-0.516563	1.89149e-21	3.21346e-20	-0.0747372	0.328402	0.889067	-0.0965366	0.210119	0.837326
ENSMUSG00000032410.12	Xrn1	5.69245	0.491526	0.527325	1.99965e-21	3.39383e-20	-0.073687	0.323565	0.88874	-0.109485	0.13338	0.760385
ENSMUSG00000038463.8	Olfml2b	5.81234	0.718014	0.661794	2.00843e-21	3.40534e-20	0.114882	0.258473	0.879982	0.171102	0.0876331	0.68874
ENSMUSG00000022508.5	Bcl6	5.56165	0.636348	0.655782	2.10701e-21	3.56894e-20	-0.0616682	0.514617	0.935745	-0.081102	0.381858	0.911571
ENSMUSG00000022449.13	Adamts20	3.67144	0.499809	0.516774	2.12889e-21	3.60241e-20	-0.142784	0.0646562	0.720471	-0.159749	0.0234229	0.434515
ENSMUSG00000024948.13	Map4k2	5.02377	-0.389988	-0.475407	2.22315e-21	3.75817e-20	-0.0898474	0.14265	0.829244	-0.00442871	0.944939	0.994746
ENSMUSG00000079436.3	Kcnj13	1.86042	-4.46296	-3.59065	2.46922e-21	4.17003e-20	0.371112	0.469009	0.928031	-0.501198	0.386095	0.913797
ENSMUSG00000034220.7	Gpc1	7.57441	0.450258	0.369349	2.48603e-21	4.19426e-20	0.0914864	0.133805	0.825055	0.172395	0.00447998	0.184766
ENSMUSG00000049092.10	Gpr137c	4.54072	0.437984	0.410212	2.59086e-21	4.36679e-20	-0.10702	0.093942	0.772884	-0.0792483	0.188535	0.821946
ENSMUSG00000033966.7	Cdkl4	2.97348	-0.803939	-0.696892	2.61353e-21	4.40064e-20	-0.221981	0.0333134	0.621296	-0.329028	0.00448904	0.184766
ENSMUSG00000031139.13	Mcf2	2.49064	-0.821594	-0.752252	2.6843e-21	4.51536e-20	0.0798711	0.459316	0.92737	0.0105286	0.932428	0.99254
ENSMUSG00000033697.14	Arhgap39	6.87847	0.37225	0.327525	2.79413e-21	4.69546e-20	0.0543479	0.295881	0.884396	0.0990733	0.053525	0.595733
ENSMUSG00000002100.14	Mybpc3	-0.328971	-2.11439	-1.79706	3.05691e-21	5.132e-20	-0.34022	0.123774	0.81559	-0.657558	0.0751714	0.663402
ENSMUSG00000029050.14	Ski	7.41465	0.341983	0.349385	3.19986e-21	5.3667e-20	0.0395397	0.436352	0.919545	0.0321378	0.522906	0.949268
ENSMUSG00000019842.6	Traf3ip2	0.310591	-1.05181	-1.66767	3.34179e-21	5.59922e-20	-0.259988	0.108089	0.794624	0.355868	0.147173	0.780666
ENSMUSG00000038178.15	Slc43a2	5.52563	0.418425	0.426589	3.44474e-21	5.76605e-20	0.000308866	0.99607	0.999508	-0.00785478	0.897358	0.990493
ENSMUSG00000062785.12	Kcnc3	6.05657	0.535735	0.571098	3.45853e-21	5.78344e-20	0.0494022	0.543883	0.937476	0.0140392	0.860794	0.985825
ENSMUSG00000045827.9	Serpinb9	4.06144	-0.523664	-0.47798	3.46442e-21	5.78762e-20	-0.0255703	0.719193	0.96726	-0.0712545	0.351014	0.901481
ENSMUSG00000027887.11	Sypl2	2.02774	0.696584	0.883169	3.5548e-21	5.9328e-20	-0.0555273	0.661829	0.955765	-0.242112	0.0209552	0.415689
ENSMUSG00000028137.8	Celf3	6.42793	0.39773	0.309577	3.77726e-21	6.2979e-20	-0.0360474	0.499596	0.934088	0.0521058	0.320908	0.892786
ENSMUSG00000009292.16	Trpm2	4.4037	-0.54226	-0.51871	3.951e-21	6.58114e-20	-0.00651536	0.931597	0.993312	-0.0300655	0.707363	0.971398
ENSMUSG00000048142.9	Nat8l	7.9687	0.335477	0.358312	4.12322e-21	6.8613e-20	0.0815862	0.10937	0.795548	0.0587513	0.245697	0.865225
ENSMUSG00000040812.13	Agbl2	1.47844	1.17007	0.992648	4.29741e-21	7.14417e-20	0.114221	0.524262	0.936491	0.291647	0.0458453	0.566561
ENSMUSG00000032289.14	Thsd4	4.94386	-0.749684	-0.83282	4.6152e-21	7.665e-20	-0.0412494	0.716906	0.966539	0.0418865	0.720025	0.973253
ENSMUSG00000066278.6	Vps37b	5.13767	0.630013	0.550077	4.63977e-21	7.69831e-20	-0.0828835	0.349041	0.894924	-0.00294812	0.972702	0.997041
ENSMUSG00000025207.14	Sema4g	3.02872	-0.626943	-0.598231	4.89364e-21	8.11163e-20	0.0875606	0.303766	0.885499	0.0588487	0.540678	0.952018
ENSMUSG00000021285.13	Ppp1r13b	6.86053	0.346582	0.377432	5.04583e-21	8.35577e-20	0.0105422	0.84348	0.98256	-0.0203079	0.699732	0.970331
ENSMUSG00000023999.13	Kif6	2.24537	-0.83487	-0.744236	5.22559e-21	8.64505e-20	0.143554	0.184752	0.852047	0.0529197	0.678129	0.967819
ENSMUSG00000039552.12	Rsph4a	1.15745	-1.73907	-1.75082	5.47382e-21	9.04694e-20	-0.041358	0.858294	0.984142	-0.0296082	0.916045	0.991327
ENSMUSG00000032548.13	Slco2a1	2.08136	-0.927435	-1.07144	5.74592e-21	9.48745e-20	-0.282653	0.0368729	0.636687	-0.138647	0.379561	0.909937
ENSMUSG00000053166.13	Cdh22	2.77094	-0.770399	-0.724507	5.97705e-21	9.85952e-20	0.256336	0.0142965	0.452657	0.210443	0.074759	0.662785
ENSMUSG00000041890.16	Git2	4.91901	0.400061	0.403027	6.57435e-21	1.08343e-19	0.00529144	0.930427	0.993104	0.00232607	0.967917	0.996095
ENSMUSG00000071637.4	Cebpd	4.32538	0.705089	0.625008	6.81666e-21	1.12228e-19	-0.00323587	0.974427	0.999065	0.0768449	0.427037	0.928244
ENSMUSG00000000739.12	Sult5a1	-0.496707	-1.95925	-1.95587	7.20722e-21	1.18543e-19	0.0160527	0.941274	0.994983	0.0126665	0.973813	0.997041
ENSMUSG00000037847.12	Nmrk1	2.69515	-0.735818	-0.651566	7.43586e-21	1.22186e-19	0.0360945	0.708746	0.964946	-0.048158	0.662863	0.965753
ENSMUSG00000032936.12	Camkv	9.30081	-0.288766	-0.400307	7.68349e-21	1.26134e-19	-0.0723333	0.152177	0.832723	0.0392078	0.439589	0.933934
ENSMUSG00000023473.10	Celsr3	5.73381	0.427074	0.412747	7.79196e-21	1.27791e-19	-0.0514231	0.41354	0.916349	-0.0370957	0.545243	0.952018
ENSMUSG00000055723.5	Rras2	5.32901	0.488685	0.325132	7.84621e-21	1.28557e-19	-0.105308	0.0971059	0.778503	0.0582452	0.344234	0.900498
ENSMUSG00000060924.13	Csmd1	6.65847	0.387531	0.390724	8.35421e-21	1.36749e-19	0.0404373	0.485216	0.931825	0.0372445	0.51431	0.947714
ENSMUSG00000030669.12	Calca	-0.607108	-2.22957	-2.09519	8.45356e-21	1.38242e-19	0.164424	0.496147	0.934088	0.0300431	0.94467	0.994746
ENSMUSG00000049739.9	Zfp646	5.30236	0.381025	0.388694	8.68042e-21	1.41816e-19	0.0322223	0.57828	0.942561	0.0245535	0.660208	0.965495
ENSMUSG00000041193.14	Pla2g5	0.0922406	-1.76937	-1.88093	8.86073e-21	1.44623e-19	0.221775	0.319275	0.888278	0.33333	0.31378	0.891984
ENSMUSG00000067001.10	Serpinb7	-1.57114	-4.1244	-4.40353	8.89266e-21	1.45006e-19	-0.0764653	0.835361	0.981176	0.202667	0.851484	0.984149
ENSMUSG00000045761.14	Fam179a	0.471472	-1.36593	-1.35499	9.25885e-21	1.50832e-19	0.299071	0.0784295	0.746025	0.288131	0.237166	0.858692
ENSMUSG00000030086.15	Chchd6	5.15505	-0.41698	-0.527828	9.32644e-21	1.51789e-19	-0.0696634	0.306937	0.885683	0.041185	0.560769	0.954748
ENSMUSG00000036545.8	Adamts2	1.66745	-0.966967	-1.11449	9.43781e-21	1.53454e-19	0.0773662	0.577973	0.942561	0.224887	0.184832	0.816577
ENSMUSG00000034751.14	Mast4	5.92573	0.488891	0.490535	9.62847e-21	1.56404e-19	0.0942669	0.198069	0.855394	0.0926238	0.197347	0.826014
ENSMUSG00000055782.8	Abcd2	6.05037	0.345579	0.290624	9.63754e-21	1.56404e-19	0.0206075	0.670122	0.956542	0.0755632	0.109264	0.728186
ENSMUSG00000041000.8	Trim62	2.99422	-0.767102	-0.606394	9.82073e-21	1.59225e-19	0.149045	0.130528	0.822136	-0.0116624	0.91519	0.991327
ENSMUSG00000026470.13	Stx6	6.83962	0.406134	0.314447	9.97419e-21	1.61559e-19	0.0252608	0.645532	0.952012	0.116948	0.0311826	0.495202
ENSMUSG00000035910.14	Dcdc2a	3.08559	-0.549803	-0.571313	1.00909e-20	1.63294e-19	0.030405	0.696181	0.962635	0.0519159	0.557263	0.953727
ENSMUSG00000044548.10	Dact1	3.33237	0.60479	0.634634	1.16449e-20	1.88264e-19	-0.0621487	0.517636	0.935938	-0.0919924	0.292852	0.88636
ENSMUSG00000055523.6	Gucy2g	2.06422	0.958497	0.972183	1.30007e-20	2.09982e-19	0.533829	0.000643837	0.0914249	0.520143	0.000105202	0.0136829
ENSMUSG00000041571.9	Sepw1	8.65117	-0.478384	-0.460035	1.3767e-20	2.2215e-19	0.0342632	0.623286	0.94912	0.0159151	0.820044	0.981016
ENSMUSG00000073436.10	Eme2	3.30479	-0.473613	-0.536056	1.46729e-20	2.36543e-19	0.0276288	0.694804	0.962635	0.0900727	0.257147	0.869931
ENSMUSG00000037211.11	Spry1	3.75515	0.596587	0.554383	1.50121e-20	2.41699e-19	-0.0545461	0.540477	0.937432	-0.0123427	0.881629	0.988743
ENSMUSG00000030770.13	Parva	6.30651	-0.379725	-0.285694	1.50211e-20	2.41699e-19	-0.0285551	0.569072	0.941988	-0.122586	0.0166263	0.373595
ENSMUSG00000027533.10	Fabp5	6.41248	-0.537488	-0.54593	1.58341e-20	2.5454e-19	-0.0931364	0.243458	0.874479	-0.0846941	0.295143	0.886934
ENSMUSG00000045498.1	Pcdhb3	2.03727	0.733621	0.915696	1.62048e-20	2.60255e-19	0.325861	0.0148414	0.460436	0.143785	0.19772	0.826014
ENSMUSG00000026072.11	Il1r1	5.10641	0.600462	0.486318	1.63575e-20	2.62459e-19	-0.168468	0.0428718	0.654602	-0.0543235	0.501681	0.947
ENSMUSG00000029004.14	Kmt2e	5.66507	0.452337	0.574516	1.66996e-20	2.67697e-19	0.0513845	0.503655	0.934088	-0.0707944	0.345592	0.900498
ENSMUSG00000053931.10	Cnn3	6.49656	-0.386382	-0.258945	1.68951e-20	2.70576e-19	0.0624208	0.207972	0.861176	-0.0650161	0.197438	0.826014
ENSMUSG00000044864.15	Ankrd50	5.94492	0.338745	0.366627	1.7808e-20	2.84929e-19	0.123705	0.0199606	0.52247	0.0958224	0.0643083	0.637431
ENSMUSG00000005950.13	P2rx5	1.40193	-0.900198	-1.20596	1.92421e-20	3.07585e-19	0.217545	0.11608	0.804562	0.52331	0.002941	0.142777
ENSMUSG00000069132.3	Nxph2	0.998636	-1.67948	-1.65778	1.96249e-20	3.1341e-19	0.070946	0.750688	0.97131	0.0492536	0.858696	0.985187
ENSMUSG00000033389.15	Arhgap44	6.82732	0.34195	0.407996	2.07333e-20	3.30801e-19	0.159301	0.00454193	0.260487	0.0932549	0.0919981	0.698927
ENSMUSG00000059901.11	Adamts14	0.0630891	-1.49347	-1.4093	2.15005e-20	3.4272e-19	0.168789	0.334614	0.889799	0.0846167	0.757214	0.977295
ENSMUSG00000057060.7	Slc35f3	4.73899	0.569317	0.531057	2.15277e-20	3.42834e-19	0.0662048	0.43164	0.91841	0.104465	0.197525	0.826014
ENSMUSG00000020522.12	Mfap3	5.2697	0.509362	0.461145	2.22627e-20	3.54208e-19	-0.0780244	0.291443	0.883934	-0.0298074	0.67815	0.967819
ENSMUSG00000026456.17	Cyb5r1	4.25184	-0.452778	-0.424839	2.26989e-20	3.6081e-19	0.0453385	0.476287	0.930399	0.0173998	0.798773	0.979175
ENSMUSG00000041035.8	Dpcd	4.92893	-0.449706	-0.604033	2.47826e-20	3.93565e-19	-0.0125024	0.870755	0.984416	0.141824	0.0760808	0.664829
ENSMUSG00000026664.7	Phyh	6.29119	-0.349071	-0.329489	2.54702e-20	4.04109e-19	0.012613	0.80245	0.977699	-0.00696893	0.892417	0.989923
ENSMUSG00000074862.10	BC025920	2.21339	0.830545	0.593163	2.56096e-20	4.05943e-19	-0.0870335	0.465972	0.927848	0.150348	0.138171	0.767418
ENSMUSG00000056306.5	Sertm1	5.45751	0.452161	0.513015	2.59918e-20	4.11617e-19	-0.0758361	0.297187	0.884399	-0.13669	0.0535118	0.595733
ENSMUSG00000042846.8	Lrrtm3	4.54769	0.425334	0.500676	2.64319e-20	4.18198e-19	-0.0849911	0.229492	0.868906	-0.160333	0.0168764	0.374489
ENSMUSG00000036568.6	Gltscr1l	5.74817	0.318991	0.367827	2.79661e-20	4.42061e-19	0.0348381	0.50275	0.934088	-0.0139984	0.781303	0.978639
ENSMUSG00000015829.12	Tnr	7.69625	0.566529	0.596241	2.81227e-20	4.44124e-19	0.00236969	0.978246	0.999065	-0.0273417	0.751837	0.977295
ENSMUSG00000073530.10	Pappa2	0.628187	1.42253	0.689229	2.84725e-20	4.48402e-19	-0.137538	0.505037	0.934604	0.595764	8.65308e-05	0.011891
ENSMUSG00000018486.2	Wnt9b	1.16903	1.03842	1.25101	2.84561e-20	4.48402e-19	-0.00740807	0.969418	0.998918	-0.219998	0.145542	0.777056
ENSMUSG00000031351.14	Zfp185	1.64684	-1.21392	-1.24322	2.8426e-20	4.48402e-19	0.109246	0.518277	0.935938	0.138548	0.488988	0.942574
ENSMUSG00000022351.13	Sqle	5.76241	-0.383981	-0.390042	2.94746e-20	4.63756e-19	-0.0174752	0.759783	0.972177	-0.0114147	0.846003	0.984135
ENSMUSG00000034402.2	Kcnh5	3.88384	0.508897	0.696249	3.17983e-20	4.99856e-19	0.0246493	0.790846	0.975612	-0.162703	0.0615686	0.628221
ENSMUSG00000034739.16	Mfrp	0.981755	-4.28389	-2.70537	3.32821e-20	5.22697e-19	0.279778	0.545629	0.93786	-1.29874	0.0205225	0.411782
ENSMUSG00000013089.14	Etv5	5.60191	-0.368303	-0.346058	3.35404e-20	5.2627e-19	0.054583	0.302997	0.885499	0.0323378	0.555031	0.953172
ENSMUSG00000052291.7	5330438D12Rik	1.90316	-0.609224	-0.903897	3.59068e-20	5.62881e-19	-0.338926	0.00099628	0.121369	-0.0442535	0.727262	0.973901
ENSMUSG00000009281.5	Rarres2	2.2712	-0.820595	-0.939047	3.60034e-20	5.63877e-19	0.0004052	0.99736	0.999508	0.118857	0.401005	0.921289
ENSMUSG00000059742.9	Kcnh7	4.87744	0.649247	0.787857	3.62335e-20	5.6671e-19	0.149384	0.169346	0.845108	0.0107733	0.918707	0.991327
ENSMUSG00000071064.12	Zfp827	5.78479	0.391141	0.45564	3.62508e-20	5.6671e-19	0.133051	0.0379519	0.640931	0.0685522	0.273069	0.876592
ENSMUSG00000037536.12	Fbxo34	6.63553	0.438146	0.382968	3.68629e-20	5.7575e-19	-0.0764429	0.222088	0.863762	-0.021265	0.730867	0.974099
ENSMUSG00000048108.12	Tmem72	1.68778	-4.91496	-2.58949	3.76682e-20	5.87789e-19	0.289056	0.569028	0.941988	-2.03642	0.000463735	0.0416148
ENSMUSG00000040857.14	Erf	4.99732	0.623554	0.491287	3.78031e-20	5.89355e-19	-0.0234482	0.786687	0.97449	0.108819	0.196207	0.826014
ENSMUSG00000057329.7	Bcl2	4.33254	-0.665916	-0.541219	3.85387e-20	6.00273e-19	0.0576131	0.522386	0.936491	-0.0670843	0.476593	0.939324
ENSMUSG00000019359.13	Gdpd2	2.30456	-0.785525	-0.684183	3.92636e-20	6.11006e-19	0.211652	0.0412155	0.651733	0.110309	0.364321	0.905568
ENSMUSG00000020183.10	Cpm	3.79158	0.654059	0.572915	4.04307e-20	6.28593e-19	0.00897259	0.925711	0.992323	0.0901165	0.318069	0.892068
ENSMUSG00000027799.11	Nbea	9.33672	0.328962	0.341796	4.19626e-20	6.51816e-19	-0.0469501	0.351597	0.896451	-0.0597835	0.234335	0.856894
ENSMUSG00000015968.15	Cacna1d	5.40242	0.450343	0.492478	4.42917e-20	6.87369e-19	-0.129088	0.0712541	0.727601	-0.171223	0.01385	0.342531
ENSMUSG00000106579.1	RP23-394G5.1	0.900054	0.906726	1.20173	4.45686e-20	6.91036e-19	0.0217137	0.906682	0.990305	-0.273295	0.0443811	0.564473
ENSMUSG00000061132.12	Blnk	2.19328	1.0764	0.912674	4.46436e-20	6.9157e-19	0.400794	0.0142767	0.452657	0.564516	9.02279e-05	0.0122022
ENSMUSG00000022763.15	Aifm3	5.47918	-0.39651	-0.4092	4.47117e-20	6.91996e-19	-0.0316439	0.595317	0.945868	-0.0189536	0.758114	0.977295
ENSMUSG00000055069.3	Rab39	1.30598	-0.944674	-1.05247	4.79562e-20	7.41537e-19	0.0920367	0.487179	0.932306	0.199835	0.241187	0.862817
ENSMUSG00000070953.12	Rabepk	4.52624	-0.312609	-0.506962	4.81352e-20	7.4363e-19	-0.0176078	0.768897	0.972653	0.176745	0.00564897	0.209258
ENSMUSG00000061758.12	Akr1b10	3.94537	-0.505496	-0.539998	4.90787e-20	7.57519e-19	0.0542466	0.474439	0.929904	0.0887489	0.276698	0.877867
ENSMUSG00000023033.13	Scn8a	8.23416	0.423793	0.47052	4.95476e-20	7.64065e-19	-0.0427823	0.524134	0.936491	-0.0895088	0.180603	0.81432
ENSMUSG00000009376.14	Met	1.4016	-1.36941	-1.51149	5.24268e-20	8.07733e-19	-0.121596	0.537395	0.937174	0.0204865	0.93067	0.991845
ENSMUSG00000037966.14	Ninj1	3.31411	-0.527261	-0.64802	5.36637e-20	8.26042e-19	0.00987094	0.906227	0.990305	0.13063	0.15956	0.797799
ENSMUSG00000001985.9	Grik3	5.20933	0.443182	0.658664	5.39077e-20	8.2905e-19	-0.142222	0.0903631	0.765906	-0.357704	1.16295e-05	0.00241668
ENSMUSG00000042757.14	Tmem108	5.09288	0.572242	0.44662	5.66073e-20	8.69783e-19	-0.0859397	0.28008	0.881996	0.0396819	0.607654	0.958588
ENSMUSG00000070576.4	Mn1	5.15133	0.334816	0.498367	5.79654e-20	8.89848e-19	0.0282023	0.659586	0.955243	-0.135348	0.0280003	0.471933
ENSMUSG00000020444.18	Guk1	6.6654	-0.621763	-0.697191	6.06287e-20	9.29894e-19	-0.0144364	0.883413	0.987818	0.0609914	0.539571	0.951549
ENSMUSG00000061911.13	Myt1l	7.70732	0.520159	0.484403	6.25317e-20	9.58219e-19	-0.10636	0.163156	0.843413	-0.0706045	0.352266	0.902665
ENSMUSG00000026447.15	Pik3c2b	3.36744	0.544091	0.618915	6.28342e-20	9.61991e-19	0.11672	0.203632	0.85761	0.0418952	0.615986	0.960614
ENSMUSG00000030711.14	Sult1a1	2.87301	-0.532432	-0.695673	6.7765e-20	1.03655e-18	-0.0258843	0.764765	0.972614	0.137356	0.164327	0.803252
ENSMUSG00000039630.9	Hnrnpu	6.66949	0.451543	0.452512	7.68139e-20	1.17391e-18	-0.084518	0.219047	0.862698	-0.0854864	0.208406	0.835194
ENSMUSG00000038777.18	Sema6c	3.67905	0.526142	0.504736	8.03298e-20	1.22654e-18	-0.0292647	0.719863	0.96726	-0.00785953	0.916711	0.991327
ENSMUSG00000043602.5	Zfp3	4.05537	0.460994	0.445414	8.053e-20	1.2285e-18	-0.0676849	0.342362	0.892727	-0.0521045	0.432296	0.930485
ENSMUSG00000055235.10	Wdr86	0.287754	-3.05436	-1.99779	8.29079e-20	1.26364e-18	0.161443	0.63195	0.94998	-0.895128	0.0442476	0.564473
ENSMUSG00000004446.11	Bid	3.79091	-0.574655	-0.657602	8.54124e-20	1.30065e-18	-0.0992158	0.269181	0.881975	-0.0162681	0.865649	0.987358
ENSMUSG00000031958.15	Ldhd	3.07309	-0.585404	-0.707358	8.6624e-20	1.31792e-18	-0.0335689	0.716442	0.966371	0.0883845	0.390741	0.915976
ENSMUSG00000017897.17	Eya2	0.586759	-1.61396	-1.35094	8.71896e-20	1.32534e-18	0.214096	0.279148	0.881975	-0.0489255	0.853559	0.984276
ENSMUSG00000005718.7	Tfap4	1.70576	1.01124	0.600509	9.36459e-20	1.42222e-18	-0.227069	0.11036	0.79667	0.183667	0.117273	0.737057
ENSMUSG00000050079.9	Rspry1	5.12362	-0.292154	-0.347895	9.54691e-20	1.44861e-18	-0.0657509	0.162855	0.843191	-0.0100095	0.840156	0.983207
ENSMUSG00000002012.12	Pnck	6.26199	-0.427924	-0.467161	9.95563e-20	1.50929e-18	-0.221244	0.000957802	0.119131	-0.182008	0.00756026	0.2487
ENSMUSG00000056856.10	Jakmip3	4.69787	0.504476	0.378703	1.00649e-19	1.5245e-18	-0.035458	0.61426	0.9472	0.0903143	0.180168	0.81432
ENSMUSG00000055485.6	Soga1	5.3882	0.424074	0.520926	1.03741e-19	1.56993e-18	0.0653185	0.367124	0.902433	-0.0315328	0.654069	0.964544
ENSMUSG00000020415.15	Pttg1	4.40949	-0.432816	-0.476675	1.05734e-19	1.59867e-18	-0.000112297	0.998662	0.999508	0.0437467	0.537873	0.950718
ENSMUSG00000046613.17	Vwa5b2	3.46859	-0.531057	-0.63972	1.08021e-19	1.63181e-18	0.0288543	0.733174	0.969141	0.137517	0.138079	0.767418
ENSMUSG00000040189.14	Ccdc114	1.01315	-1.1879	-0.789283	1.11589e-19	1.68421e-18	0.262337	0.0556601	0.696364	-0.136278	0.450409	0.934773
ENSMUSG00000048602.8	Morc2b	2.14433	0.787105	0.672442	1.14722e-19	1.72997e-18	-0.104968	0.390038	0.909514	0.00969486	0.925042	0.991327
ENSMUSG00000040407.16	Akap9	6.75016	0.393477	0.350736	1.18834e-19	1.7904e-18	-0.0652266	0.255993	0.879354	-0.0224859	0.691719	0.969077
ENSMUSG00000029304.13	Spp1	0.535415	-1.25794	-1.49684	1.21174e-19	1.82404e-18	0.155717	0.379256	0.90588	0.394617	0.110839	0.728186
ENSMUSG00000030075.9	Cntn3	4.3938	0.471712	0.506902	1.27292e-19	1.91444e-18	-0.0245304	0.747839	0.970743	-0.0597209	0.408965	0.923867
ENSMUSG00000031786.6	Drc7	1.20006	-3.89033	-3.17232	1.32857e-19	1.99637e-18	0.33564	0.479152	0.930399	-0.382368	0.490217	0.942597
ENSMUSG00000036529.16	Sbf1	8.68867	0.36886	0.318229	1.43221e-19	2.15021e-18	0.0926683	0.0812716	0.74965	0.1433	0.00685915	0.236503
ENSMUSG00000027977.14	Ndst3	4.33145	-1.0597	-0.836326	1.49314e-19	2.23971e-18	0.273189	0.059795	0.708094	0.0498186	0.738328	0.974269
ENSMUSG00000025189.8	Cnnm1	6.17301	0.417501	0.483194	1.51569e-19	2.27153e-18	-0.00532593	0.93841	0.994497	-0.0710182	0.294489	0.886934
ENSMUSG00000021226.7	Acot2	3.58342	-0.408389	-0.481438	1.71052e-19	2.56128e-18	-0.100065	0.119071	0.807563	-0.0270166	0.705163	0.970995
ENSMUSG00000072949.5	Acot1	3.7039	-0.4515	-0.581765	1.8578e-19	2.77936e-18	-0.0370693	0.622678	0.949116	0.0931957	0.256493	0.869931
ENSMUSG00000022816.10	Fstl1	5.41244	-0.29219	-0.395456	1.92332e-19	2.87485e-18	0.0165187	0.747749	0.970743	0.119785	0.025068	0.450115
ENSMUSG00000041468.7	Gpr12	4.53776	0.444031	0.421065	1.93543e-19	2.88789e-18	-0.105663	0.120773	0.809919	-0.0826971	0.200623	0.827349
ENSMUSG00000060450.12	Rnf14	8.48337	-0.323852	-0.384883	1.93376e-19	2.88789e-18	-0.070975	0.186874	0.852047	-0.00994381	0.854044	0.984435
ENSMUSG00000024592.14	C330018D20Rik	3.90732	-0.528896	-0.481692	1.95687e-19	2.91732e-18	-0.0124466	0.868246	0.984416	-0.0596506	0.459833	0.936727
ENSMUSG00000036880.9	Acaa2	4.62752	-0.596732	-0.452659	1.97296e-19	2.93875e-18	0.0767812	0.340933	0.892727	-0.0672915	0.422644	0.927466
ENSMUSG00000033849.3	B3galt2	6.62893	-0.413013	-0.509399	1.99712e-19	2.97213e-18	-0.242416	0.00049363	0.0769839	-0.14603	0.0383331	0.534759
ENSMUSG00000048482.13	Bdnf	5.93128	0.713292	0.666795	2.00048e-19	2.97453e-18	0.12591	0.238112	0.872606	0.172407	0.101999	0.717906
ENSMUSG00000046111.15	Cep295	4.63686	0.396188	0.517812	2.00657e-19	2.981e-18	-0.041039	0.565015	0.940164	-0.162664	0.0166668	0.373595
ENSMUSG00000002731.6	Prkra	4.0683	-0.49255	-0.419559	2.10601e-19	3.12599e-18	0.0219396	0.747854	0.970743	-0.0510507	0.485949	0.941841
ENSMUSG00000035274.12	Tpbg	2.03844	-0.724774	-0.731999	2.11074e-19	3.13029e-18	-0.0661443	0.514228	0.935745	-0.0589191	0.631117	0.962333
ENSMUSG00000043301.14	Kcnj6	6.17529	0.642762	0.544065	2.22618e-19	3.29862e-18	0.0674422	0.466598	0.927942	0.166139	0.069856	0.65296
ENSMUSG00000040481.15	Bptf	7.01882	0.38589	0.365094	2.33211e-19	3.45258e-18	-0.0153128	0.792154	0.976083	0.00548287	0.924044	0.991327
ENSMUSG00000022521.9	Crebbp	6.96923	0.370122	0.442628	2.34635e-19	3.47064e-18	0.0510367	0.41298	0.916349	-0.0214699	0.727603	0.973901
ENSMUSG00000034998.17	Foxn2	6.06893	0.405936	0.410887	2.42544e-19	3.58451e-18	-0.0307725	0.626475	0.94912	-0.0357231	0.564644	0.955313
ENSMUSG00000020785.16	Camkk1	8.12127	0.572339	0.397728	2.53081e-19	3.737e-18	-0.0985033	0.201262	0.855394	0.0761077	0.32272	0.893459
ENSMUSG00000028708.15	Mknk1	4.45724	0.515711	0.369928	2.55928e-19	3.77576e-18	-0.190282	0.00787206	0.345721	-0.0444993	0.513434	0.947661
ENSMUSG00000053199.12	Arhgap20	6.89969	0.556706	0.462717	2.59878e-19	3.83073e-18	-0.06023	0.449316	0.924351	0.0337589	0.66924	0.96651
ENSMUSG00000015766.13	Eps8	5.94299	-0.394408	-0.290995	2.69227e-19	3.96511e-18	0.0229573	0.667545	0.956542	-0.0804556	0.141667	0.771511
ENSMUSG00000031231.4	Cox7b	7.38167	-0.501902	-0.541619	2.70753e-19	3.98414e-18	0.010119	0.898801	0.990305	0.0498358	0.533985	0.949636
ENSMUSG00000051950.10	B3glct	3.89108	-0.508593	-0.418822	2.75134e-19	4.04511e-18	-0.00579364	0.933568	0.993514	-0.0955642	0.203341	0.831131
ENSMUSG00000051029.7	Serpinb1b	0.20741	-2.16772	-1.58811	2.76985e-19	4.06882e-18	0.283718	0.263578	0.880616	-0.295893	0.392219	0.917401
ENSMUSG00000044393.14	Dsg2	2.09122	0.784553	1.13382	2.78347e-19	4.08531e-18	0.047225	0.764919	0.972614	-0.302041	0.0275234	0.468098
ENSMUSG00000019935.15	Slc17a8	2.18713	0.720453	0.955858	2.81478e-19	4.1277e-18	0.0659659	0.633265	0.94998	-0.169439	0.155049	0.790382
ENSMUSG00000031825.15	Crispld2	1.65028	-0.93467	-0.877655	2.92401e-19	4.28419e-18	0.151778	0.232483	0.870268	0.0947633	0.542227	0.952018
ENSMUSG00000004945.14	Tmem242	5.60998	-0.512378	-0.565886	2.98893e-19	4.37555e-18	0.0199213	0.807298	0.978538	0.073429	0.37924	0.909937
ENSMUSG00000022512.2	Cldn1	0.706293	-2.6279	-1.85115	3.08653e-19	4.51455e-18	0.403441	0.202159	0.855903	-0.373312	0.334417	0.898674
ENSMUSG00000032375.14	Aph1b	5.29903	-0.413587	-0.305475	3.67328e-19	5.36816e-18	0.0600627	0.283439	0.882228	-0.0480494	0.407637	0.923685
ENSMUSG00000002748.7	Baz1b	7.26182	0.44731	0.393492	3.74398e-19	5.46679e-18	-0.0509777	0.437404	0.91982	0.00284058	0.965231	0.996095
ENSMUSG00000046949.14	Nqo2	3.84872	-0.483403	-0.396799	3.85367e-19	5.62214e-18	0.0554309	0.402348	0.91231	-0.0311736	0.664916	0.965753
ENSMUSG00000029714.10	Gigyf1	4.78175	0.352629	0.36587	3.90616e-19	5.69384e-18	0.0520532	0.360307	0.900218	0.0388121	0.472193	0.93814
ENSMUSG00000086600.7	C030005K06Rik	0.227245	-1.25641	-1.67006	4.20037e-19	6.11747e-18	-0.188008	0.31321	0.887789	0.22564	0.407964	0.923685
ENSMUSG00000024958.11	Gpr137	5.78912	-0.417286	-0.431455	4.39656e-19	6.39773e-18	0.0840313	0.194637	0.855193	0.0982005	0.138997	0.767752
ENSMUSG00000028294.14	1700003M02Rik	-0.345694	-3.48699	-2.79087	4.60087e-19	6.68932e-18	0.421147	0.289735	0.882831	-0.274979	0.646943	0.963606
ENSMUSG00000035314.8	Gdpd5	3.42155	0.62102	0.563213	4.77585e-19	6.93781e-18	0.106234	0.270437	0.881975	0.16404	0.0647749	0.637818
ENSMUSG00000019789.8	Hey2	1.91652	-0.838333	-0.801921	5.17255e-19	7.50769e-18	-0.0136304	0.906787	0.990305	-0.0500426	0.719643	0.973253
ENSMUSG00000060240.11	Cend1	7.39459	-0.33915	-0.38469	5.41311e-19	7.85017e-18	-0.0104413	0.850902	0.983794	0.0350978	0.531493	0.949434
ENSMUSG00000028927.6	Padi2	5.43744	0.476536	0.594294	5.45789e-19	7.90837e-18	0.100503	0.228436	0.868255	-0.0172548	0.832217	0.982096
ENSMUSG00000022211.8	Lrrc16b	4.26521	-0.510649	-0.420544	5.69753e-19	8.24858e-18	0.0825253	0.246907	0.876466	-0.00757997	0.920084	0.991327
ENSMUSG00000017211.13	Gsdma2	-1.73878	-3.4593	-3.32238	5.7504e-19	8.31601e-18	-0.152274	0.613727	0.9472	-0.289192	0.747447	0.976725
ENSMUSG00000033730.3	Egr3	4.4504	0.673994	0.530419	5.75386e-19	8.31601e-18	0.0654278	0.500919	0.934088	0.209003	0.0257139	0.454527
ENSMUSG00000047507.11	Baiap3	2.5028	-1.27509	-0.954529	5.80181e-19	8.37821e-18	0.013707	0.935095	0.993792	-0.306853	0.0946465	0.70482
ENSMUSG00000048332.12	Lhfp	4.10328	-0.424118	-0.623766	5.94454e-19	8.57706e-18	0.148139	0.0587921	0.707334	0.347787	3.26456e-05	0.0055628
ENSMUSG00000059866.12	Tnip2	3.79413	0.60148	0.421117	6.24525e-19	9.00331e-18	-0.234207	0.00551916	0.289374	-0.0538446	0.494692	0.944216
ENSMUSG00000087128.6	Gm12655	0.461793	-1.28865	-0.979923	6.29784e-19	9.07144e-18	0.0884333	0.554375	0.938274	-0.220292	0.306477	0.890734
ENSMUSG00000049985.13	Ankrd55	1.59469	-0.85407	-0.856711	7.1422e-19	1.0279e-17	0.160612	0.180118	0.849754	0.163253	0.27336	0.876592
ENSMUSG00000031969.14	Acad8	5.00039	-0.366852	-0.348442	7.29184e-19	1.04855e-17	-0.0234145	0.667363	0.956542	-0.0418251	0.464047	0.936727
ENSMUSG00000020211.14	Sf3a2	3.73556	0.655892	0.547706	7.4777e-19	1.07437e-17	-0.0781684	0.424242	0.91841	0.0300175	0.743872	0.975617
ENSMUSG00000045071.12	E130308A19Rik	3.84068	0.397747	0.523307	7.52885e-19	1.0808e-17	0.16092	0.0301467	0.605821	0.0353602	0.605603	0.958588
ENSMUSG00000058153.13	Sez6l	7.99977	0.595778	0.543751	7.81206e-19	1.12052e-17	-0.010199	0.908966	0.990305	0.0418285	0.638145	0.96262
ENSMUSG00000046719.7	Nxph3	1.51103	-1.25847	-0.789815	8.25827e-19	1.18352e-17	0.539366	0.0005435	0.0812389	0.0707066	0.703029	0.970638
ENSMUSG00000034799.15	Unc13a	8.2142	0.440055	0.401559	8.5842e-19	1.2292e-17	-0.00498581	0.939846	0.994758	0.0335101	0.610751	0.958905
ENSMUSG00000106244.1	RP23-187D22.10	1.05781	1.18958	1.37428	8.86928e-19	1.26895e-17	-0.112604	0.612358	0.9472	-0.297297	0.0944329	0.70482
ENSMUSG00000069814.6	E130309D14Rik	4.56358	0.414738	0.381569	8.97884e-19	1.28355e-17	0.00627721	0.922036	0.991848	0.0394462	0.516657	0.948258
ENSMUSG00000034958.10	Atcay	7.63237	0.371719	0.320846	9.322e-19	1.33149e-17	-0.00205533	0.970079	0.999041	0.0488179	0.369868	0.907088
ENSMUSG00000033557.16	Fam20b	6.83643	-0.361211	-0.311778	9.51033e-19	1.35725e-17	0.0339453	0.519764	0.935938	-0.0154876	0.771939	0.978639
ENSMUSG00000019528.17	Gyg	4.95786	-0.389116	-0.422194	9.83791e-19	1.40283e-17	-0.0599972	0.331059	0.889067	-0.0269186	0.676259	0.967795
ENSMUSG00000067787.9	Blcap	6.03787	-0.318571	-0.285643	9.87247e-19	1.40658e-17	-0.0110709	0.813305	0.978999	-0.0439996	0.360668	0.904471
ENSMUSG00000019791.10	Hint3	3.82662	-0.436015	-0.431784	1.03678e-18	1.47592e-17	0.0268871	0.679036	0.95848	0.022656	0.749332	0.977042
ENSMUSG00000053214.7	Gm9899	1.94778	0.716704	0.764535	1.03785e-18	1.47621e-17	0.126112	0.320831	0.888278	0.0782799	0.456945	0.936707
ENSMUSG00000031197.10	Vbp1	6.38414	-0.341612	-0.363652	1.05193e-18	1.49498e-17	-0.0795625	0.143466	0.829404	-0.0575227	0.29913	0.88837
ENSMUSG00000018581.14	Dnah11	0.34782	-2.48133	-2.26952	1.07339e-18	1.52421e-17	0.0601032	0.852645	0.983794	-0.151708	0.717958	0.973253
ENSMUSG00000053846.4	Lipg	1.37815	-1.1267	-0.720191	1.07836e-18	1.53e-17	0.319807	0.0195551	0.519032	-0.0867064	0.608032	0.958588
ENSMUSG00000042540.11	Acot5	2.77537	0.859986	0.868426	1.10018e-18	1.55966e-17	-0.0675536	0.63176	0.94998	-0.0759931	0.554845	0.953172
ENSMUSG00000005506.15	Celf1	7.59018	0.439184	0.433926	1.17965e-18	1.67093e-17	-0.0353991	0.605166	0.9472	-0.0301414	0.657883	0.965042
ENSMUSG00000008036.10	Ap2s1	7.02318	-0.377661	-0.452813	1.1946e-18	1.6907e-17	-0.0298774	0.641701	0.951476	0.045274	0.485595	0.941573
ENSMUSG00000039661.13	Dusp26	4.35772	-0.534908	-0.576009	1.23355e-18	1.74437e-17	0.125191	0.139351	0.827941	0.166292	0.0615244	0.628146
ENSMUSG00000014551.8	Mrps25	5.20807	-0.345562	-0.383932	1.23656e-18	1.74718e-17	-0.0288589	0.604492	0.9472	0.00951112	0.869813	0.988066
ENSMUSG00000066233.5	Tmem42	3.40227	-0.491641	-0.620127	1.34354e-18	1.89676e-17	-0.0493362	0.550548	0.937992	0.0791494	0.383475	0.912011
ENSMUSG00000052373.13	Mpp3	6.28346	-0.409797	-0.507323	1.3579e-18	1.91545e-17	-0.0624451	0.377695	0.90588	0.0350805	0.62588	0.961726
ENSMUSG00000104301.2	Wdr49	0.620205	-1.58313	-1.9628	1.35916e-18	1.91564e-17	0.252402	0.297696	0.884629	0.632072	0.0446303	0.564473
ENSMUSG00000016942.5	Tmprss6	-0.78731	3.55278	1.51085	1.41546e-18	1.99334e-17	-0.422404	0.469672	0.928124	1.61954	7.37373e-06	0.00167531
ENSMUSG00000029669.13	Tspan12	4.82692	-0.425867	-0.448575	1.4568e-18	2.04986e-17	0.01598	0.811405	0.978783	0.038688	0.580176	0.956844
ENSMUSG00000024486.5	Hbegf	3.72485	-0.621705	-0.518747	1.49821e-18	2.10639e-17	0.00697786	0.936451	0.994052	-0.0959798	0.305911	0.890302
ENSMUSG00000027340.14	Slc23a2	6.91903	0.394726	0.423459	1.51331e-18	2.12456e-17	0.0235411	0.714314	0.966132	-0.00519267	0.934962	0.992951
ENSMUSG00000028519.15	Dab1	6.6337	0.259557	0.371533	1.51487e-18	2.12456e-17	0.0312676	0.529788	0.936781	-0.0807079	0.0989556	0.71187
ENSMUSG00000019102.9	Aldh3a1	-0.720654	-2.06633	-1.68147	1.51423e-18	2.12456e-17	-0.156238	0.47272	0.929297	-0.541096	0.173968	0.809814
ENSMUSG00000031347.11	Cetn2	5.39634	-0.294999	-0.417539	1.60871e-18	2.25431e-17	-0.0309307	0.571834	0.942337	0.0916095	0.106765	0.725392
ENSMUSG00000000127.13	Fer	5.52432	-0.435507	-0.48026	1.62682e-18	2.27782e-17	0.108506	0.125198	0.816978	0.153259	0.0349542	0.51743
ENSMUSG00000027099.9	Mtx2	5.02325	-0.351365	-0.425918	1.64534e-18	2.30186e-17	-0.0637073	0.283469	0.882228	0.0108456	0.861208	0.986023
ENSMUSG00000060152.13	Pop5	6.0484	-0.407516	-0.556894	1.68559e-18	2.35624e-17	-0.0716207	0.337091	0.891226	0.0777569	0.306459	0.890734
ENSMUSG00000025978.13	Rftn2	5.53736	-0.538889	-0.402216	1.75694e-18	2.45396e-17	0.0443052	0.554664	0.938441	-0.0923678	0.228156	0.851938
ENSMUSG00000039007.9	Cpq	3.76107	-0.442844	-0.511187	1.80654e-18	2.52117e-17	-0.056713	0.428229	0.91841	0.0116302	0.881259	0.988743
ENSMUSG00000037712.14	Fermt2	6.44129	-0.341899	-0.236273	1.87304e-18	2.61183e-17	0.00278659	0.952348	0.996439	-0.10284	0.030445	0.488935
ENSMUSG00000026181.11	Ppm1f	6.74866	-0.301683	-0.327745	1.89362e-18	2.63621e-17	0.0330652	0.499634	0.934088	0.0591273	0.234957	0.856948
ENSMUSG00000071860.1	2900055J20Rik	3.05217	0.625504	0.571086	1.8924e-18	2.63621e-17	-0.0972447	0.328451	0.889067	-0.0428263	0.633555	0.962333
ENSMUSG00000042292.15	Mkl1	5.84104	0.430152	0.376056	1.97423e-18	2.74619e-17	-0.00331652	0.959148	0.997756	0.0507789	0.423363	0.927466
ENSMUSG00000107826.1	RP24-568N16.1	0.120655	1.57961	1.19009	1.97884e-18	2.75037e-17	-0.308713	0.250775	0.878717	0.0808078	0.65974	0.965222
ENSMUSG00000054280.13	Prr14l	6.89118	0.303914	0.343639	1.9879e-18	2.7607e-17	0.0397443	0.436636	0.919574	1.87042e-05	0.999704	1
ENSMUSG00000050830.16	Vwc2	2.55779	-0.561228	-0.722461	2.03802e-18	2.82801e-17	-0.0272895	0.770402	0.972995	0.133943	0.215616	0.841653
ENSMUSG00000038056.14	Kmt2c	7.16225	0.336406	0.393504	2.22643e-18	3.08442e-17	0.000758549	0.989472	0.999508	-0.0563397	0.322137	0.893137
ENSMUSG00000062794.8	Zfp599	3.11123	0.564965	0.512603	2.22523e-18	3.08442e-17	-0.180338	0.0447721	0.661452	-0.127975	0.112649	0.731814
ENSMUSG00000056972.5	Magel2	-0.0552506	-1.98237	-2.06602	2.298e-18	3.18099e-17	0.187559	0.481747	0.930399	0.271207	0.481278	0.941068
ENSMUSG00000060147.14	Serpinb6a	5.29221	-0.388113	-0.338083	2.30221e-18	3.18423e-17	0.00911268	0.872523	0.984416	-0.0409172	0.487103	0.941871
ENSMUSG00000040964.15	Arhgef10l	5.65327	0.574213	0.637404	2.34121e-18	3.23292e-17	0.0972612	0.310497	0.887751	0.0340709	0.717635	0.973253
ENSMUSG00000025723.11	Nmb	1.75321	0.912629	0.525525	2.33971e-18	3.23292e-17	0.124573	0.358248	0.899599	0.511677	5.91323e-06	0.00144991
ENSMUSG00000102504.1	Gm21955	3.08545	0.538424	0.560539	2.36404e-18	3.2618e-17	0.0823441	0.368333	0.902433	0.0602292	0.463018	0.936727
ENSMUSG00000003072.14	Atp5d	7.08428	-0.334094	-0.377678	2.37714e-18	3.27722e-17	0.0553429	0.319615	0.888278	0.0989268	0.0787117	0.670624
ENSMUSG00000017723.10	Wfdc2	-0.560113	-4.13903	-2.59283	2.46687e-18	3.39817e-17	0.242859	0.567327	0.94186	-1.30334	0.0540273	0.596646
ENSMUSG00000024899.6	Papss2	4.63157	-0.729045	-0.539348	2.51808e-18	3.46592e-17	0.04708	0.641209	0.951376	-0.142617	0.170789	0.809814
ENSMUSG00000019943.9	Atp2b1	9.77705	0.580395	0.499834	2.61912e-18	3.60208e-17	-0.0925195	0.282284	0.882228	-0.0119583	0.889461	0.989381
ENSMUSG00000020681.13	Ace	3.5541	-1.62887	-1.33785	2.63939e-18	3.6259e-17	0.217199	0.346477	0.894924	-0.0738163	0.756286	0.977295
ENSMUSG00000022464.12	Slc38a4	-0.59565	-1.44945	-2.18639	2.64069e-18	3.6259e-17	-0.0105796	0.960135	0.997756	0.726359	0.0569596	0.611974
ENSMUSG00000016624.14	Phf21b	2.39133	0.667445	0.725037	2.64778e-18	3.6327e-17	0.15781	0.181282	0.849754	0.100218	0.327038	0.894664
ENSMUSG00000021596.15	Mctp1	6.98244	0.369584	0.320789	2.68502e-18	3.68083e-17	-0.148673	0.00717334	0.328357	-0.0998774	0.0679108	0.645704
ENSMUSG00000061802.5	Armc4	-0.751743	-2.3545	-3.7858	2.69678e-18	3.69398e-17	-0.235524	0.514253	0.935745	1.19577	0.0625659	0.634051
ENSMUSG00000030089.14	Slc41a3	1.76533	-0.778045	-0.666734	2.71566e-18	3.71685e-17	0.0703334	0.498262	0.934088	-0.0409768	0.749907	0.977042
ENSMUSG00000020407.12	Upp1	2.20328	-0.41458	-0.849212	2.83283e-18	3.87411e-17	-0.425458	7.76719e-06	0.00322812	0.00917383	0.935245	0.992951
ENSMUSG00000039530.15	Tusc3	7.7415	-0.372857	-0.452227	2.83558e-18	3.87477e-17	-0.117734	0.0680711	0.724937	-0.0383644	0.554906	0.953172
ENSMUSG00000035354.8	Uvrag	5.51834	0.353486	0.302709	2.90888e-18	3.97174e-17	-0.0658407	0.216503	0.862358	-0.0150637	0.770482	0.978639
ENSMUSG00000023868.14	Pde10a	6.24475	0.367442	0.364659	2.94713e-18	4.02074e-17	-0.0224116	0.701334	0.963985	-0.0196286	0.732425	0.974099
ENSMUSG00000044934.11	Zfp367	4.44236	-0.473642	-0.45968	2.99932e-18	4.08867e-17	-0.0465017	0.518665	0.935938	-0.060464	0.425233	0.927685
ENSMUSG00000047714.13	Ppp1r2	6.84617	-0.281087	-0.298556	3.02218e-18	4.11654e-17	-0.047236	0.297755	0.884629	-0.0297665	0.518483	0.948771
ENSMUSG00000036095.10	Dgkb	8.02007	-0.518973	-0.622817	3.0607e-18	4.16567e-17	0.00617076	0.945019	0.99584	0.110015	0.221216	0.845073
ENSMUSG00000039682.11	Lap3	5.88636	-0.421531	-0.413936	3.21764e-18	4.37579e-17	-0.00180237	0.978051	0.999065	-0.00939749	0.888327	0.989381
ENSMUSG00000053580.14	Tanc2	7.17896	0.426313	0.472114	3.22839e-18	4.3869e-17	-0.0104889	0.882642	0.987713	-0.0562897	0.424419	0.927673
ENSMUSG00000046743.6	Fat4	6.84866	0.441088	0.540923	3.29359e-18	4.47193e-17	-0.266398	0.000576107	0.085364	-0.366233	1.76779e-06	0.000580856
ENSMUSG00000020840.9	Blmh	6.0658	0.497268	0.368528	3.3306e-18	4.51859e-17	-0.0799674	0.259374	0.8806	0.0487726	0.485113	0.941316
ENSMUSG00000046997.5	Spsb4	2.00362	-0.642665	-0.795952	3.37415e-18	4.57403e-17	-0.0624293	0.545251	0.937753	0.0908578	0.466254	0.936727
ENSMUSG00000040164.3	Kcns1	3.20056	-0.497565	-0.746058	3.42366e-18	4.63745e-17	-0.208632	0.0263974	0.576442	0.0398612	0.699453	0.970331
ENSMUSG00000031540.12	Kat6a	6.1239	0.329997	0.417432	3.48088e-18	4.71122e-17	-0.0146769	0.805012	0.977751	-0.102112	0.0797759	0.671886
ENSMUSG00000027523.18	Gnas	9.92544	-0.344586	-0.303125	3.48704e-18	4.71581e-17	0.017399	0.736863	0.970111	-0.0240624	0.64252	0.963211
ENSMUSG00000032615.13	Nt5m	5.31495	-0.334059	-0.365642	3.65094e-18	4.93355e-17	0.0113318	0.834598	0.981176	0.0429148	0.446657	0.934394
ENSMUSG00000022329.13	Stk3	5.6887	-0.558492	-0.552342	3.84704e-18	5.19441e-17	0.165908	0.0579762	0.704465	0.159758	0.0731189	0.659229
ENSMUSG00000032320.7	Rcn2	7.02538	-0.36395	-0.334988	3.88517e-18	5.24175e-17	-0.0488058	0.378519	0.90588	-0.0777674	0.16521	0.804098
ENSMUSG00000033862.6	Cdk10	4.9453	-0.365169	-0.427062	3.98461e-18	5.37165e-17	-0.0612522	0.316955	0.888278	0.000641326	0.991999	0.99965
ENSMUSG00000100005.5	B130024G19Rik	0.0145807	-1.92611	-1.87758	4.36372e-18	5.87809e-17	-0.08391	0.740852	0.970743	-0.132441	0.713681	0.972756
ENSMUSG00000006304.13	Arpc2	7.43124	0.43062	0.33326	4.59669e-18	6.18447e-17	-0.0935582	0.132637	0.823062	0.00380157	0.950985	0.995385
ENSMUSG00000023832.12	Acat2	4.91794	-0.287573	-0.420355	4.59843e-18	6.18447e-17	-0.0711122	0.194398	0.855193	0.0616695	0.284455	0.881472
ENSMUSG00000033618.6	Map3k13	4.02309	0.596181	0.551781	4.64856e-18	6.24696e-17	-0.00167399	0.985834	0.999424	0.0427254	0.632667	0.962333
ENSMUSG00000035829.12	Ppp1r26	4.28791	-0.427133	-0.416571	4.75887e-18	6.39017e-17	-0.065729	0.312616	0.887789	-0.0762912	0.271035	0.876169
ENSMUSG00000087385.7	AA415398	3.59388	-0.508825	-0.395539	4.79399e-18	6.43225e-17	0.0449584	0.521958	0.936491	-0.0683269	0.374029	0.908498
ENSMUSG00000039372.5	40971	3.54227	0.509591	0.506559	4.94372e-18	6.62793e-17	0.115861	0.17087	0.845459	0.118893	0.126572	0.751426
ENSMUSG00000029335.5	Bmp3	2.02534	0.876731	0.777558	5.07108e-18	6.79334e-17	-0.28475	0.0457049	0.665044	-0.185577	0.129036	0.753369
ENSMUSG00000025739.12	Gng13	4.8218	-0.73589	-0.886165	5.09739e-18	6.82322e-17	0.0576478	0.648448	0.952914	0.207922	0.109174	0.728186
ENSMUSG00000031609.3	Sap30	2.81765	-0.572256	-0.541978	5.17089e-18	6.91617e-17	0.147103	0.0789233	0.746726	0.116825	0.221257	0.845073
ENSMUSG00000102543.4	Pcdhgc5	6.21507	0.465253	0.484442	5.21178e-18	6.96539e-17	-0.0508904	0.502732	0.934088	-0.0700795	0.349177	0.900624
ENSMUSG00000045038.13	Prkce	9.21075	0.408972	0.419059	5.83501e-18	7.7922e-17	-0.0381462	0.563121	0.939229	-0.0482336	0.463764	0.936727
ENSMUSG00000028337.13	Coro2a	4.2664	-0.487934	-0.485042	5.9706e-18	7.96703e-17	-0.0830578	0.271144	0.881975	-0.0859493	0.281028	0.880475
ENSMUSG00000032855.5	Pkd1	6.65089	0.402334	0.360333	6.02783e-18	8.03711e-17	-0.0583678	0.343774	0.894433	-0.0163671	0.788193	0.979175
ENSMUSG00000062044.12	Lmtk3	6.65856	0.504999	0.429305	6.3862e-18	8.50827e-17	-0.013664	0.857018	0.983794	0.0620306	0.40911	0.923867
ENSMUSG00000066510.4	Ankdd1a	0.951331	1.08951	0.825532	6.44588e-18	8.58107e-17	-0.293027	0.100126	0.782635	-0.0290538	0.829717	0.981423
ENSMUSG00000026921.17	Egfl7	4.2167	-0.408044	-0.586571	6.4794e-18	8.61897e-17	-0.13715	0.0746011	0.738642	0.0413775	0.611828	0.958936
ENSMUSG00000021721.4	Htr1a	5.00384	-0.621906	-0.533483	6.49828e-18	8.63734e-17	-0.127541	0.164377	0.843413	-0.215964	0.0218867	0.424347
ENSMUSG00000043079.16	Synpo	7.30358	0.362552	0.364564	6.50614e-18	8.64105e-17	0.0204751	0.725569	0.967425	0.0184634	0.749556	0.977042
ENSMUSG00000035649.16	Zcchc7	4.58827	0.614629	0.435625	6.88987e-18	9.14356e-17	-0.127686	0.147063	0.83156	0.0513177	0.54621	0.952018
ENSMUSG00000024935.9	Slc1a1	7.20478	0.389779	0.358029	7.15889e-18	9.49318e-17	-0.0751663	0.212846	0.861732	-0.0434158	0.468122	0.936727
ENSMUSG00000035849.13	Krt222	4.94077	-0.412477	-0.450075	7.60095e-18	1.00716e-16	-0.134893	0.0452535	0.661906	-0.0972942	0.164908	0.80358
ENSMUSG00000046324.11	Ermp1	6.92933	0.466068	0.433336	7.74023e-18	1.02481e-16	-0.093349	0.19806	0.855394	-0.0606168	0.399298	0.921101
ENSMUSG00000047793.12	Sned1	3.09388	0.66178	0.730299	7.78563e-18	1.03002e-16	0.105638	0.36212	0.90107	0.0371187	0.727279	0.973901
ENSMUSG00000100252.5	Mir124-2hg	3.35182	-0.554472	-0.445578	8.00782e-18	1.0586e-16	-0.0770806	0.318626	0.888278	-0.185975	0.0289115	0.477839
ENSMUSG00000051703.13	Tmem198	5.58235	0.458333	0.362678	8.02815e-18	1.06046e-16	0.0559741	0.409855	0.915925	0.151629	0.0224649	0.426622
ENSMUSG00000039917.9	Rhbdd2	5.52461	-0.326245	-0.280176	8.10568e-18	1.06987e-16	0.00981687	0.838792	0.981176	-0.036252	0.468481	0.936727
ENSMUSG00000020297.9	Nsg2	9.4486	-0.302835	-0.356189	8.55953e-18	1.1289e-16	-0.0985223	0.060142	0.708203	-0.0451686	0.390159	0.915713
ENSMUSG00000051920.6	Rspo2	3.69736	-0.672155	-0.691817	8.68097e-18	1.14404e-16	-0.000814706	0.993869	0.999508	0.0188471	0.866805	0.987494
ENSMUSG00000027744.4	Stoml3	-1.8828	-2.98642	-6.36828	8.75051e-18	1.15231e-16	-0.215042	0.562098	0.939031	3.16682	0.0164862	0.373595
ENSMUSG00000038301.14	Snx10	7.44381	-0.345566	-0.372471	8.85037e-18	1.16456e-16	-0.103636	0.0694374	0.724937	-0.0767307	0.182594	0.814609
ENSMUSG00000017943.14	Gdap1l1	5.60959	-0.38241	-0.334117	8.98303e-18	1.1811e-16	0.0451501	0.43037	0.91841	-0.0031425	0.957446	0.995718
ENSMUSG00000041540.15	Sox5	4.29302	-0.727193	-0.550659	9.14458e-18	1.20142e-16	0.0332685	0.746173	0.970743	-0.143265	0.179454	0.81432
ENSMUSG00000015652.8	Steap1	-0.338689	-3.86447	-2.79465	9.19158e-18	1.20666e-16	0.0250615	0.954112	0.996778	-1.04476	0.105722	0.724368
ENSMUSG00000028382.14	Ptbp3	6.0026	0.284168	0.360738	9.37529e-18	1.22983e-16	-0.043235	0.406338	0.914004	-0.119805	0.0184363	0.390805
ENSMUSG00000074415.9	2610203C20Rik	3.85627	-0.513598	-0.358766	9.39404e-18	1.23134e-16	0.00613851	0.929653	0.993104	-0.148694	0.0472419	0.57431
ENSMUSG00000037843.6	Vstm2l	4.40735	-0.382483	-0.437083	9.59555e-18	1.25679e-16	-0.0353348	0.578323	0.942561	0.0192644	0.775277	0.978639
ENSMUSG00000040364.6	Sec1	-0.0526087	-2.26953	-1.97948	9.60444e-18	1.25699e-16	-0.196029	0.495884	0.934088	-0.486074	0.22939	0.85239
ENSMUSG00000066361.3	Serpina3c	-0.851028	-1.47545	-2.36528	9.838e-18	1.28657e-16	-0.589368	0.00964818	0.384125	0.300458	0.482393	0.941068
ENSMUSG00000006649.15	Nphs1	1.27428	-0.750834	-1.20172	9.853e-18	1.28754e-16	-0.176498	0.206685	0.861176	0.274384	0.119891	0.742127
ENSMUSG00000006095.11	Tbcb	6.08786	-0.34368	-0.435859	9.95224e-18	1.29951e-16	0.0222076	0.718584	0.966993	0.114387	0.0691045	0.649558
ENSMUSG00000043913.13	Ccdc60	-0.927203	-2.36525	-2.03885	1.03893e-17	1.35555e-16	0.156902	0.552228	0.938269	-0.169494	0.728977	0.974053
ENSMUSG00000039913.11	Pak7	5.14504	0.408508	0.354976	1.0414e-17	1.35772e-16	-0.076906	0.222074	0.863762	-0.0233744	0.700959	0.970533
ENSMUSG00000024431.13	Nr3c1	7.07465	0.278767	0.323088	1.08779e-17	1.41712e-16	-0.0955856	0.0482147	0.668494	-0.139907	0.00342325	0.153844
ENSMUSG00000030657.10	Xylt1	4.40959	-0.48986	-0.455118	1.09821e-17	1.4296e-16	0.0630145	0.397887	0.911513	0.0282726	0.718291	0.973253
ENSMUSG00000090291.2	Lrrc10b	6.59098	0.417442	0.384651	1.11452e-17	1.44973e-16	0.200794	0.00215959	0.184922	0.233585	0.000306155	0.0301554
ENSMUSG00000039166.14	Akap7	5.87413	0.375281	0.322214	1.12366e-17	1.4605e-16	-0.0594863	0.299483	0.885492	-0.00641956	0.908863	0.991084
ENSMUSG00000020627.9	Klhl29	5.7132	0.348752	0.412746	1.13056e-17	1.46834e-16	0.0216259	0.72587	0.96748	-0.0423683	0.48134	0.941068
ENSMUSG00000023186.13	Vwa5a	4.7773	-0.453643	-0.219451	1.13618e-17	1.47453e-16	0.192478	0.00093937	0.117698	-0.041715	0.492502	0.943302
ENSMUSG00000022103.9	Gfra2	4.60433	0.410433	0.371729	1.18817e-17	1.54082e-16	-0.220165	0.000666752	0.0927991	-0.181462	0.00320072	0.151443
ENSMUSG00000037940.14	Inpp4b	4.51594	0.364854	0.322843	1.20143e-17	1.55683e-16	-0.0381168	0.507296	0.935497	0.00389484	0.942715	0.994606
ENSMUSG00000032199.11	Polr2m	6.3575	-0.33508	-0.271272	1.28342e-17	1.66182e-16	0.0468471	0.341471	0.892727	-0.0169605	0.735451	0.97417
ENSMUSG00000054986.12	Sec14l3	0.507333	-1.20721	-1.12386	1.31963e-17	1.7074e-16	-0.228858	0.14954	0.83156	-0.312208	0.159133	0.797561
ENSMUSG00000050192.8	Eif5a2	6.50384	-0.336375	-0.364151	1.33465e-17	1.72422e-16	0.0295069	0.597337	0.945868	0.0572828	0.313055	0.891984
ENSMUSG00000042498.15	D330045A20Rik	-1.09316	-2.68143	-1.89925	1.33397e-17	1.72422e-16	0.0921601	0.731065	0.968943	-0.690014	0.188637	0.821946
ENSMUSG00000014361.5	Mertk	5.51099	-0.498658	-0.279851	1.4812e-17	1.91209e-16	0.172154	0.00960228	0.384125	-0.0466531	0.492521	0.943302
ENSMUSG00000034917.7	Tjp3	0.864572	-1.50682	-1.32531	1.49258e-17	1.92533e-16	-0.0223911	0.913451	0.990305	-0.203893	0.426747	0.928244
ENSMUSG00000020423.6	Btg2	4.40194	0.434966	0.569944	1.50162e-17	1.93552e-16	0.219404	0.00796197	0.346912	0.084426	0.284233	0.881472
ENSMUSG00000104346.1	Pcdhga3	3.78944	0.478911	0.461908	1.51264e-17	1.94825e-16	-0.0995674	0.206733	0.861176	-0.0825647	0.259872	0.872384
ENSMUSG00000041625.13	Ggact	4.63628	-0.484085	-0.549282	1.58207e-17	2.03614e-16	-0.0638396	0.432686	0.91841	0.00135821	0.98721	0.999043
ENSMUSG00000046834.6	Krt1	1.32071	-1.01957	-0.723619	1.6018e-17	2.05998e-16	-0.0768832	0.548042	0.93786	-0.372835	0.0204803	0.411782
ENSMUSG00000035067.9	Xkr6	2.76046	0.70613	0.479158	1.6285e-17	2.09274e-16	-0.100803	0.337695	0.891862	0.126169	0.180164	0.81432
ENSMUSG00000024084.7	Qpct	4.16848	-0.391027	-0.452543	1.67288e-17	2.14814e-16	-0.221706	0.00072528	0.0965529	-0.16019	0.0223306	0.426156
ENSMUSG00000013698.11	Pea15a	9.01803	-0.359832	-0.403227	1.7035e-17	2.18582e-16	-0.0503585	0.411275	0.916349	-0.00696316	0.909826	0.991084
ENSMUSG00000045349.14	Sh2d5	5.67966	0.367146	0.330629	1.73099e-17	2.21942e-16	0.157688	0.0063546	0.310321	0.194204	0.000567202	0.0460244
ENSMUSG00000058291.13	Zfp68	5.80713	0.302479	0.343578	1.77694e-17	2.27662e-16	-0.0172027	0.744189	0.970743	-0.0583023	0.256114	0.869931
ENSMUSG00000019853.5	Hebp2	1.88729	-0.843257	-0.728611	1.83998e-17	2.35562e-16	0.0339577	0.773341	0.973027	-0.0806889	0.564903	0.955313
ENSMUSG00000025576.16	Rbfox3	7.06892	0.541644	0.448489	1.87664e-17	2.40075e-16	-0.125371	0.123593	0.815338	-0.0322149	0.69058	0.969077
ENSMUSG00000025920.18	Stau2	7.3909	-0.325288	-0.348727	1.95695e-17	2.50161e-16	-0.019811	0.714644	0.966144	0.00362812	0.947106	0.994864
ENSMUSG00000031971.14	Ccsap	5.62884	0.537077	0.38335	1.96378e-17	2.50657e-16	-0.119389	0.123509	0.815338	0.0343383	0.651981	0.964089
ENSMUSG00000060675.12	Pla2g16	4.93944	-0.578911	-0.447452	1.96273e-17	2.50657e-16	-0.0185269	0.824483	0.980137	-0.149985	0.0812369	0.675587
ENSMUSG00000007670.9	Khsrp	5.82309	0.455178	0.495362	1.97388e-17	2.51758e-16	0.0572837	0.45944	0.92737	0.0171002	0.822033	0.981016
ENSMUSG00000051486.5	Pcdhb11	2.84915	0.72811	0.613915	1.98185e-17	2.52586e-16	-0.128526	0.265465	0.881803	-0.0143319	0.891035	0.98948
ENSMUSG00000029123.8	Stk32b	1.27074	-1.15037	-1.07833	1.98702e-17	2.53056e-16	-0.0587596	0.720103	0.96726	-0.130808	0.513007	0.947399
ENSMUSG00000061808.3	Ttr	8.51127	-4.82544	-3.3972	2.01524e-17	2.56458e-16	0.313574	0.602476	0.946684	-1.11467	0.0625624	0.634051
ENSMUSG00000030310.9	Slc6a1	8.3724	-0.338189	-0.28533	2.15468e-17	2.73998e-16	-0.0456602	0.371434	0.903917	-0.098519	0.0547949	0.600453
ENSMUSG00000104063.1	Pcdhgb7	3.01187	0.615553	0.603705	2.2044e-17	2.80112e-16	-0.0835197	0.421492	0.918047	-0.0716718	0.446753	0.934394
ENSMUSG00000105695.1	RP23-60D3.4	0.60359	1.16976	1.29512	2.2439e-17	2.84918e-16	0.426025	0.0672455	0.724937	0.300666	0.0820173	0.679667
ENSMUSG00000038807.16	Rap1gap2	8.23763	-0.495497	-0.371368	2.31168e-17	2.93307e-16	-0.0554372	0.440988	0.91982	-0.179567	0.0127738	0.328799
ENSMUSG00000064280.12	Ccdc146	-0.998825	-2.66329	-2.65064	2.3807e-17	3.01839e-16	0.360925	0.263271	0.880616	0.348282	0.559837	0.954327
ENSMUSG00000031119.4	Gpc4	4.62486	0.755061	0.636744	2.40616e-17	3.0484e-16	-0.129317	0.263376	0.880616	-0.0110001	0.922181	0.991327
ENSMUSG00000045515.3	Pou3f3	6.68144	0.348499	0.503207	2.43724e-17	3.08119e-16	0.102917	0.137977	0.825979	-0.0517901	0.449618	0.934773
ENSMUSG00000003200.9	Sh3gl1	5.16794	0.45606	0.29976	2.43487e-17	3.08119e-16	-0.0726088	0.264095	0.880616	0.0836915	0.184659	0.816026
ENSMUSG00000024754.11	Tmem2	4.39555	0.487965	0.452612	2.43746e-17	3.08119e-16	-0.0836164	0.286852	0.882228	-0.0482627	0.519375	0.94902
ENSMUSG00000021313.14	Ryr2	9.00428	0.52985	0.4182	2.44059e-17	3.08284e-16	-0.149038	0.0572962	0.702394	-0.0373876	0.633213	0.962333
ENSMUSG00000027996.12	Sfrp2	-0.125779	-1.77659	-1.64007	2.49444e-17	3.14853e-16	0.198419	0.390957	0.910469	0.0618999	0.856327	0.984968
ENSMUSG00000026413.11	Pkp1	-1.92785	4.19082	2.57657	2.56948e-17	3.24085e-16	0.276795	0.795515	0.97729	1.89104	8.70903e-07	0.000337277
ENSMUSG00000025170.12	Rab40b	5.91884	0.636827	0.436186	2.5782e-17	3.24944e-16	-0.118168	0.193307	0.854989	0.082472	0.358507	0.904048
ENSMUSG00000056724.13	Nbeal2	3.1737	0.556659	0.52459	2.58755e-17	3.25882e-16	-0.127855	0.166607	0.843777	-0.0957851	0.253405	0.869692
ENSMUSG00000040712.15	Camta2	7.88404	0.275023	0.396491	2.62643e-17	3.30535e-16	0.0965817	0.0771403	0.744328	-0.0248863	0.646342	0.963606
ENSMUSG00000033257.13	Ttll4	4.25072	0.352223	0.454691	2.639e-17	3.31872e-16	0.0404908	0.547837	0.93786	-0.061977	0.327613	0.894664
ENSMUSG00000031626.15	Sorbs2	6.7512	0.435416	0.397569	2.65788e-17	3.33998e-16	-0.0373028	0.585838	0.943794	0.000544165	0.993595	0.999652
ENSMUSG00000027962.13	Vcam1	5.21987	-0.445341	-0.323057	2.89062e-17	3.62979e-16	0.0749207	0.237581	0.872606	-0.0473639	0.469435	0.936727
ENSMUSG00000022099.15	Dmtn	7.96249	0.430403	0.381255	3.22615e-17	4.04813e-16	0.00520078	0.93802	0.99433	0.0543489	0.414651	0.924273
ENSMUSG00000026556.14	Vangl2	3.88415	0.444874	0.474645	3.24546e-17	4.06936e-16	-0.0293882	0.704261	0.964767	-0.0591599	0.412552	0.924273
ENSMUSG00000046793.7	Gpr61	4.06915	0.55763	0.46291	3.29665e-17	4.1305e-16	-0.152734	0.0772512	0.744328	-0.0580141	0.479254	0.940622
ENSMUSG00000035933.4	Cog5	5.86481	0.345291	0.292879	3.36246e-17	4.20987e-16	-0.0472066	0.376049	0.90588	0.00520526	0.920389	0.991327
ENSMUSG00000024712.8	Rfk	6.06597	-0.291379	-0.264414	3.37697e-17	4.22493e-16	0.0207852	0.644791	0.951771	-0.00618005	0.893756	0.990355
ENSMUSG00000052384.12	Nrros	2.76491	-0.532312	-0.651596	3.48528e-17	4.35723e-16	0.0147742	0.86999	0.984416	0.134059	0.190771	0.825059
ENSMUSG00000019948.3	Actr6	4.89083	-0.461485	-0.428609	3.55373e-17	4.43956e-16	-0.0608092	0.395673	0.911513	-0.0936852	0.207246	0.834152
ENSMUSG00000028385.13	Snx30	6.08025	0.40518	0.363439	3.59967e-17	4.49365e-16	-0.0496277	0.436298	0.919545	-0.00788745	0.899833	0.990608
ENSMUSG00000047907.11	Tshz2	3.67308	-1.63363	-0.875266	3.62044e-17	4.51627e-16	0.685785	0.00154504	0.159561	-0.0725764	0.741821	0.975046
ENSMUSG00000011752.6	Pgam1	7.07882	-0.347219	-0.381857	3.69705e-17	4.60847e-16	0.030053	0.610758	0.9472	0.0646912	0.278311	0.879455
ENSMUSG00000021940.9	Ptpn20	-0.579551	-1.45011	-1.81187	3.70073e-17	4.60968e-16	-0.21632	0.280122	0.881996	0.145441	0.678734	0.967847
ENSMUSG00000063687.3	Pcdhb5	2.37516	0.5438	0.657336	3.83935e-17	4.77885e-16	-0.123868	0.241272	0.873765	-0.237405	0.00876421	0.269117
ENSMUSG00000045994.15	B3gat1	6.99469	0.230589	0.320291	4.2414e-17	5.27543e-16	0.0570899	0.206794	0.861176	-0.0326122	0.464563	0.936727
ENSMUSG00000008575.16	Nfib	8.20808	0.414131	0.422953	4.26798e-17	5.30462e-16	-0.0581123	0.39615	0.911513	-0.066935	0.326536	0.894253
ENSMUSG00000032656.13	40970	1.54431	-0.789597	-0.777111	4.32125e-17	5.36692e-16	0.308417	0.00784783	0.345548	0.29593	0.0410045	0.550284
ENSMUSG00000044014.8	Npy5r	3.23665	0.640877	0.605976	4.36037e-17	5.41155e-16	-0.031178	0.769907	0.972803	0.00372323	0.969809	0.996287
ENSMUSG00000036641.8	Ccdc148	4.94756	-0.478921	-0.45948	4.47637e-17	5.55148e-16	0.0414853	0.584152	0.943482	0.0220443	0.778546	0.978639
ENSMUSG00000085129.1	5031425F14Rik	-1.79022	3.4697	5.21083	4.57452e-17	5.66515e-16	3.43526	0.00735794	0.329945	1.69413	2.53996e-05	0.00450843
ENSMUSG00000021950.14	Anxa8	-1.90216	-3.68894	-6.31132	4.57468e-17	5.66515e-16	-0.0896649	0.832969	0.981176	2.53271	0.0637353	0.637276
ENSMUSG00000000142.14	Axin2	5.01262	0.459687	0.476129	4.60163e-17	5.69439e-16	-0.0133674	0.8634	0.984416	-0.0298096	0.692304	0.969137
ENSMUSG00000004655.5	Aqp1	1.39008	-3.53231	-3.05371	4.7749e-17	5.90452e-16	0.404377	0.404567	0.91333	-0.0742185	0.891345	0.98948
ENSMUSG00000054453.10	Sytl5	3.15694	-0.580474	-0.626065	4.98619e-17	6.16132e-16	0.0938345	0.319859	0.888278	0.139426	0.1781	0.814117
ENSMUSG00000038224.11	Serpinf2	0.241933	1.25336	1.04291	5.01905e-17	6.19295e-16	0.0844108	0.716628	0.966426	0.29486	0.0654731	0.638233
ENSMUSG00000022494.12	Shisa9	5.28829	0.53961	0.509588	5.01596e-17	6.19295e-16	-0.133098	0.126542	0.817428	-0.103076	0.226288	0.851887
ENSMUSG00000029088.15	Kcnip4	5.64439	0.4812	0.331998	5.11672e-17	6.3089e-16	-0.203033	0.00353618	0.235216	-0.0538305	0.430125	0.93
ENSMUSG00000048215.13	A630023P12Rik	-0.93348	-2.07079	-2.17891	5.29662e-17	6.52598e-16	0.0133501	0.958551	0.997756	0.121464	0.798693	0.979175
ENSMUSG00000024150.10	Mcfd2	6.2061	-0.295856	-0.423916	5.36951e-17	6.61102e-16	-0.0868254	0.136321	0.825979	0.0412345	0.48808	0.942574
ENSMUSG00000041556.8	Fbxo2	6.09412	-0.433151	-0.451153	5.4696e-17	6.72922e-16	0.00960545	0.893677	0.989911	0.027608	0.705565	0.970995
ENSMUSG00000030811.13	Fbxl19	5.43167	-0.380049	-0.282313	5.47342e-17	6.72922e-16	0.0676389	0.218924	0.862534	-0.0300979	0.596009	0.958588
ENSMUSG00000096606.2	Gm4980	1.72446	-0.724008	-0.811766	5.72408e-17	7.03232e-16	-0.239121	0.0357521	0.633689	-0.151363	0.275193	0.876592
ENSMUSG00000021792.14	Fam213a	7.18039	-0.443018	-0.446301	5.76737e-17	7.08041e-16	-0.0327466	0.652423	0.954254	-0.0294633	0.687566	0.968972
ENSMUSG00000085244.7	Spag17os	0.0830388	-1.2457	-1.3769	5.7727e-17	7.08184e-16	-0.499816	0.00464138	0.26102	-0.36862	0.159934	0.798264
ENSMUSG00000102650.1	Gm19863	0.133109	1.85709	1.55389	5.84321e-17	7.16319e-16	-0.301241	0.361775	0.90107	0.00196455	0.993541	0.999652
ENSMUSG00000091345.7	Col6a5	-1.11104	-2.33202	-2.32541	5.86921e-17	7.18989e-16	0.374204	0.1778	0.849446	0.367599	0.49959	0.946261
ENSMUSG00000040943.11	Tet2	5.0026	0.373808	0.360341	5.96677e-17	7.30415e-16	-0.0178669	0.772074	0.973027	-0.00439993	0.940896	0.994163
ENSMUSG00000041483.13	Zfp281	5.86646	0.455628	0.410663	6.36134e-17	7.78157e-16	-0.0638597	0.377419	0.90588	-0.018895	0.790407	0.979175
ENSMUSG00000031839.6	Hsbp1	7.57873	-0.292893	-0.336632	6.72463e-17	8.22007e-16	-0.053302	0.29918	0.885227	-0.00956352	0.853493	0.984276
ENSMUSG00000041565.15	L3mbtl4	-0.27085	-1.71802	-1.45648	6.85493e-17	8.37334e-16	0.00499481	0.981192	0.999065	-0.256539	0.434541	0.930485
ENSMUSG00000026399.11	Cd55	2.24849	-0.817318	-0.760574	7.19677e-17	8.7846e-16	0.0794642	0.516822	0.935886	0.0227202	0.870814	0.988273
ENSMUSG00000085576.2	Dpy19l2	-1.30513	-2.66727	-3.07111	7.24366e-17	8.8355e-16	0.235807	0.471644	0.928762	0.639649	0.356001	0.903547
ENSMUSG00000027547.16	Sall4	-1.20796	-2.22092	-2.27263	7.462e-17	9.09532e-16	0.029391	0.90908	0.990305	0.0811036	0.879288	0.988743
ENSMUSG00000022114.4	Spry2	5.28256	0.268458	0.447845	7.49213e-17	9.12551e-16	0.0909758	0.131729	0.822136	-0.0884116	0.129672	0.754146
ENSMUSG00000026579.8	F5	2.33912	-3.5734	-2.78484	7.58822e-17	9.23594e-16	0.301529	0.533243	0.93709	-0.487025	0.339872	0.899203
ENSMUSG00000101609.1	Kcnq1ot1	5.67119	0.67224	0.574175	8.16984e-17	9.93677e-16	-0.101826	0.329831	0.889067	-0.00376087	0.970908	0.996583
ENSMUSG00000070044.14	Fam149a	4.44792	-0.483397	-0.492562	8.19293e-17	9.95774e-16	0.0943395	0.231278	0.870146	0.103504	0.20964	0.836936
ENSMUSG00000033161.10	Atp1a1	9.15371	0.576774	0.469864	8.24728e-17	1.00147e-15	-0.140736	0.108229	0.794766	-0.0338263	0.699363	0.970331
ENSMUSG00000071398.7	2410004P03Rik	-0.481591	-2.09159	-2.17667	8.25155e-17	1.00147e-15	0.378694	0.184322	0.852047	0.46377	0.297258	0.887868
ENSMUSG00000030967.12	Zranb1	6.75576	0.314622	0.22244	8.3473e-17	1.01237e-15	-0.0736687	0.110121	0.79667	0.0185141	0.684089	0.968273
ENSMUSG00000037190.11	Cyb561d2	3.79849	-0.402355	-0.556636	8.42231e-17	1.02074e-15	0.0198453	0.793867	0.976472	0.174127	0.0334564	0.511482
ENSMUSG00000045337.4	Defb11	-2.15934	-5.82438	-3.65344	8.48798e-17	1.02797e-15	-0.154124	0.683998	0.960198	-2.32506	0.0718131	0.657472
ENSMUSG00000042810.13	Krba1	5.07755	0.401671	0.394052	8.55624e-17	1.0355e-15	-0.0666066	0.319239	0.888278	-0.0589876	0.361667	0.904471
ENSMUSG00000023092.15	Fhl1	4.96575	-0.467863	-0.407552	8.60585e-17	1.04076e-15	-0.0625545	0.382926	0.906989	-0.122866	0.0975037	0.70841
ENSMUSG00000028497.11	Hacd4	2.38524	-0.6899	-0.624726	8.67994e-17	1.04898e-15	-0.0403524	0.691852	0.962635	-0.105526	0.367419	0.905568
ENSMUSG00000025571.12	Tnrc6c	6.48432	0.391648	0.383449	8.91824e-17	1.07701e-15	-0.0252612	0.695524	0.962635	-0.0170623	0.788853	0.979175
ENSMUSG00000026640.11	Plxna2	6.84389	0.454805	0.444582	9.25738e-17	1.11718e-15	0.0228115	0.76036	0.972177	0.0330338	0.655947	0.964618
ENSMUSG00000011382.6	Dhdh	3.89814	0.445036	0.326976	9.33679e-17	1.12597e-15	-0.116995	0.0848859	0.754633	0.00106472	0.986531	0.999043
ENSMUSG00000026082.10	Rev1	5.90554	0.441048	0.382768	9.35286e-17	1.12711e-15	-0.0608299	0.380647	0.906403	-0.00255025	0.970169	0.996305
ENSMUSG00000030854.14	Ptpn5	5.72145	-0.40392	-0.393315	9.38269e-17	1.1299e-15	0.243827	0.00020027	0.0411156	0.233223	0.000508788	0.0431374
ENSMUSG00000075327.8	Zbtb2	4.09611	0.427618	0.464309	9.44142e-17	1.13587e-15	0.0234825	0.75678	0.971869	-0.0132092	0.853147	0.984161
ENSMUSG00000012114.15	Med15	4.85233	0.42163	0.40392	9.44559e-17	1.13587e-15	0.034525	0.621055	0.948642	0.0522353	0.437408	0.932378
ENSMUSG00000051427.13	Ccdc157	4.47671	-0.486588	-0.453348	9.68037e-17	1.16328e-15	0.0120707	0.874436	0.985122	-0.0211691	0.791099	0.979175
ENSMUSG00000033063.7	Cntnap3	1.85835	-0.882082	-1.01612	9.7076e-17	1.16573e-15	-0.0529429	0.715076	0.966335	0.0810998	0.630293	0.962333
ENSMUSG00000071014.9	Ndufb6	6.13952	-0.455212	-0.46915	9.72591e-17	1.1665e-15	0.000373893	0.996063	0.999508	0.0143118	0.852416	0.984149
ENSMUSG00000032899.13	Styk1	-0.347533	-2.00435	-2.18558	9.72764e-17	1.1665e-15	0.0583222	0.836733	0.981176	0.239545	0.573791	0.956333
ENSMUSG00000093536.6	Smim17	3.8174	-0.353722	-0.550905	9.94239e-17	1.19141e-15	-0.147682	0.0408024	0.651262	0.0495012	0.525331	0.949285
ENSMUSG00000022840.8	Adcy5	7.06677	-0.57941	-0.532034	9.96594e-17	1.19339e-15	0.17387	0.059649	0.708094	0.126494	0.173092	0.809814
ENSMUSG00000021701.7	Plk2	7.33454	0.46689	0.423204	1.0719e-16	1.28267e-15	0.0699392	0.34791	0.894924	0.113625	0.125148	0.750362
ENSMUSG00000033491.12	Prss35	3.56512	-0.854547	-0.78865	1.12571e-16	1.34611e-15	-0.134177	0.312841	0.887789	-0.200074	0.151852	0.786192
ENSMUSG00000019428.15	Fkbp8	8.44306	-0.322969	-0.422065	1.13814e-16	1.36002e-15	0.00454972	0.940833	0.99496	0.103646	0.0925369	0.699524
ENSMUSG00000040412.15	5330417C22Rik	4.9907	0.455569	0.487409	1.18125e-16	1.41054e-15	-0.0578603	0.464665	0.927848	-0.0897004	0.242338	0.863097
ENSMUSG00000040495.4	Chrm4	2.89071	-0.694764	-0.413724	1.253e-16	1.49518e-15	0.0600417	0.514156	0.935745	-0.220998	0.030264	0.48789
ENSMUSG00000068323.11	Slc4a5	0.978476	-4.31085	-2.38425	1.25533e-16	1.49691e-15	0.235674	0.639838	0.951335	-1.69093	0.00408436	0.173128
ENSMUSG00000021638.11	Ocln	4.93632	0.410357	0.364736	1.26709e-16	1.50987e-15	-0.0385462	0.559701	0.938892	0.00707517	0.911583	0.991084
ENSMUSG00000022094.14	Slc39a14	5.35546	0.440936	0.371245	1.31539e-16	1.56633e-15	0.0273092	0.693665	0.962635	0.0969999	0.151262	0.785961
ENSMUSG00000060380.2	C030014I23Rik	1.90588	-0.960218	-0.653771	1.31984e-16	1.57053e-15	-0.0340904	0.789676	0.975586	-0.340537	0.0219767	0.42459
ENSMUSG00000054850.4	Smim10l2a	4.7052	-0.454925	-0.440951	1.35106e-16	1.60657e-15	-0.10231	0.161004	0.841011	-0.116284	0.126065	0.751426
ENSMUSG00000051726.6	Kcnf1	6.0945	0.24296	0.451605	1.39347e-16	1.65584e-15	-0.0425029	0.471848	0.928762	-0.251148	1.43866e-05	0.0028841
ENSMUSG00000043518.7	Rai2	2.87384	0.808437	0.666608	1.41319e-16	1.67811e-15	-0.0101124	0.937966	0.99433	0.131717	0.27051	0.875509
ENSMUSG00000027009.17	Itga4	4.38656	-0.794806	-0.562394	1.41768e-16	1.68226e-15	-0.00424444	0.970391	0.999065	-0.236656	0.0445129	0.564473
ENSMUSG00000026135.16	Zfp142	4.63647	0.311893	0.389268	1.43441e-16	1.70093e-15	0.0573105	0.336065	0.891014	-0.0200644	0.722703	0.973253
ENSMUSG00000033478.4	Fam160b1	5.22482	0.405422	0.379958	1.46245e-16	1.73297e-15	-0.0304256	0.647816	0.95255	-0.00496111	0.93882	0.993448
ENSMUSG00000036751.6	Cox6b1	7.59436	-0.421918	-0.427694	1.58557e-16	1.87757e-15	0.03839	0.586237	0.943794	0.0441653	0.533627	0.949636
ENSMUSG00000041688.15	Amot	5.94948	-0.603259	-0.4444	1.59282e-16	1.88483e-15	0.120016	0.178136	0.849446	-0.0388432	0.666736	0.965753
ENSMUSG00000031980.9	Agt	5.08536	-0.8412	-0.901782	1.62816e-16	1.92532e-15	-0.127119	0.372824	0.90446	-0.0665367	0.646643	0.963606
ENSMUSG00000004451.13	Ralb	4.28955	-0.41302	-0.371114	1.66326e-16	1.96546e-15	-0.000974856	0.987821	0.999508	-0.0428803	0.52748	0.949285
ENSMUSG00000072487.9	Mroh5	0.302839	-1.52703	-1.09313	1.67517e-16	1.97816e-15	0.314595	0.10533	0.794047	-0.119311	0.652174	0.964089
ENSMUSG00000030102.9	Itpr1	9.1954	0.283504	0.508279	1.70808e-16	2.01563e-15	0.0788152	0.237302	0.872296	-0.14596	0.0279049	0.470792
ENSMUSG00000032667.16	Pon2	5.83922	-0.613435	-0.512269	1.7118e-16	2.01862e-15	0.0064101	0.945831	0.99584	-0.0947568	0.321639	0.892989
ENSMUSG00000042834.13	Nrep	6.04958	0.480485	0.426446	1.72898e-16	2.03747e-15	-0.0380553	0.620048	0.94861	0.0159835	0.83276	0.9822
ENSMUSG00000031004.7	Mki67	1.75156	0.775171	0.836105	1.73821e-16	2.04693e-15	0.0865205	0.554967	0.938441	0.025587	0.835078	0.982933
ENSMUSG00000020803.3	Txndc17	4.54758	-0.342591	-0.374088	1.75203e-16	2.06179e-15	-0.0351539	0.543856	0.937476	-0.00365678	0.952441	0.995535
ENSMUSG00000056598.15	Lrrc48	2.82817	-0.649512	-0.600345	1.81951e-16	2.13971e-15	0.0387659	0.696949	0.962675	-0.0104006	0.925106	0.991327
ENSMUSG00000036249.15	Rbm43	3.66945	-0.501205	-0.461785	1.88215e-16	2.21185e-15	-0.0484699	0.533118	0.93709	-0.08789	0.294554	0.886934
ENSMUSG00000056752.15	Dnah9	5.31419	0.495934	0.473226	1.9254e-16	2.26112e-15	0.119862	0.145047	0.83036	0.142569	0.0762227	0.66555
ENSMUSG00000028179.12	Cth	2.35696	-0.636101	-0.732547	2.0118e-16	2.36095e-15	0.036039	0.734597	0.969299	0.132485	0.278351	0.879455
ENSMUSG00000022122.13	Ednrb	6.17915	-0.354169	-0.317288	2.01639e-16	2.36471e-15	-0.0541339	0.333454	0.889454	-0.091015	0.110483	0.728186
ENSMUSG00000004031.12	Brinp2	6.14311	-0.391956	-0.438534	2.06149e-16	2.41594e-15	-0.143406	0.0361747	0.633689	-0.0968281	0.164113	0.803077
ENSMUSG00000004347.15	Pde1c	3.07226	-0.756796	-0.676811	2.13528e-16	2.5007e-15	0.00996399	0.93161	0.993312	-0.0700211	0.576792	0.956833
ENSMUSG00000027035.9	Cers6	6.41809	0.355508	0.324356	2.21336e-16	2.59036e-15	-0.00717148	0.901064	0.990305	0.02398	0.673185	0.967578
ENSMUSG00000107927.1	RP23-435I16.2	-0.189766	1.46901	1.55491	2.22378e-16	2.59929e-15	-0.18692	0.547922	0.93786	-0.272812	0.183685	0.814891
ENSMUSG00000071226.10	Cecr2	4.47573	0.352565	0.443622	2.22404e-16	2.59929e-15	-0.0352103	0.604629	0.9472	-0.126267	0.050647	0.5851
ENSMUSG00000039621.12	Prex1	7.24349	0.314073	0.383252	2.31048e-16	2.69847e-15	0.207262	0.000391535	0.0674876	0.138083	0.0171002	0.375499
ENSMUSG00000033545.13	Znrf1	5.99691	0.292208	0.307859	2.32641e-16	2.71521e-15	0.0947726	0.0620678	0.713173	0.0791215	0.111042	0.728186
ENSMUSG00000022425.14	Enpp2	8.13321	-1.79383	-1.41085	2.44458e-16	2.85117e-15	0.204681	0.444826	0.921327	-0.178295	0.504072	0.947093
ENSMUSG00000032252.13	Glce	5.76906	0.373441	0.305257	2.54831e-16	2.97012e-15	0.0437812	0.454744	0.925234	0.111965	0.050729	0.5851
ENSMUSG00000090122.3	Kcne1l	2.49558	-0.771228	-0.93247	2.59116e-16	3.018e-15	-0.0591805	0.660565	0.955277	0.102061	0.495088	0.944715
ENSMUSG00000073207.1	Ccdc160	1.08304	-0.888074	-1.01119	2.60639e-16	3.03367e-15	-0.024969	0.858701	0.984181	0.0981486	0.585211	0.957281
ENSMUSG00000033295.12	Ptprf	6.05601	-0.390508	-0.370908	2.67933e-16	3.11643e-15	0.0804783	0.205761	0.859993	0.0608785	0.347198	0.900498
ENSMUSG00000036611.5	Eepd1	4.23467	0.5895	0.301263	2.71269e-16	3.15309e-15	-0.178088	0.0310247	0.605821	0.110149	0.164099	0.803077
ENSMUSG00000015981.11	Stk32c	6.57454	0.502595	0.361085	2.7178e-16	3.15688e-15	-0.0716534	0.339398	0.892727	0.0698571	0.347649	0.900498
ENSMUSG00000005580.10	Adcy9	6.73713	0.408644	0.347692	2.78691e-16	3.23494e-15	0.0152897	0.812993	0.978999	0.076242	0.233541	0.855997
ENSMUSG00000042380.8	Smim12	5.13685	-0.389662	-0.424517	2.80541e-16	3.25419e-15	0.054275	0.418277	0.916953	0.0891302	0.198699	0.826014
ENSMUSG00000039294.13	BC017643	3.83293	-0.439555	-0.451965	2.81175e-16	3.25933e-15	0.0458446	0.525203	0.936491	0.0582547	0.453308	0.93529
ENSMUSG00000011305.10	Plin5	-0.950576	-2.48305	-1.36375	2.82275e-16	3.26986e-15	0.453199	0.0792361	0.748024	-0.6661	0.143048	0.772523
ENSMUSG00000027194.15	Ttc17	5.26106	0.335397	0.294732	2.88876e-16	3.34406e-15	-0.0575272	0.289643	0.882831	-0.0168627	0.747912	0.976958
ENSMUSG00000020566.17	Atp6v1c2	0.266042	-1.32655	-1.57877	2.94587e-16	3.40785e-15	-0.980885	2.82594e-06	0.00150481	-0.728663	0.0108338	0.299687
ENSMUSG00000033597.8	Caskin1	6.98394	-0.348413	-0.271679	2.98367e-16	3.44923e-15	0.0521036	0.325253	0.88874	-0.0246311	0.64539	0.963606
ENSMUSG00000036206.11	Sh3bp4	4.3201	-0.458969	-0.364724	3.06198e-16	3.53736e-15	-0.0900855	0.187818	0.852047	-0.184331	0.0106906	0.297173
ENSMUSG00000031776.15	Arl2bp	6.83934	-0.320503	-0.28758	3.07376e-16	3.54857e-15	0.0255055	0.618418	0.948432	-0.00741771	0.886279	0.989381
ENSMUSG00000037685.14	Atp8a1	8.378	0.43506	0.411805	3.10739e-16	3.58497e-15	-0.119465	0.094428	0.772884	-0.0962102	0.176766	0.813201
ENSMUSG00000033763.13	Mtss1l	7.00486	-0.593345	-0.393686	3.12806e-16	3.60637e-15	0.117279	0.173703	0.849446	-0.0823805	0.341357	0.899338
ENSMUSG00000046572.9	Zfp518b	4.36154	0.416598	0.349865	3.28104e-16	3.78018e-15	-0.0723104	0.280936	0.882042	-0.00557754	0.930082	0.991845
ENSMUSG00000024085.12	Man2a1	4.54881	-0.425543	-0.330738	3.30246e-16	3.80229e-15	0.0303554	0.632092	0.94998	-0.0644493	0.333262	0.897974
ENSMUSG00000049107.12	Ntf3	3.55971	0.674909	0.684117	3.47521e-16	3.99849e-15	-0.183378	0.117831	0.806594	-0.192586	0.0821378	0.679667
ENSMUSG00000025350.14	Rdh5	1.28213	-0.877454	-0.952675	3.56028e-16	4.0936e-15	0.0793155	0.565299	0.940417	0.154536	0.3693	0.906579
ENSMUSG00000023017.9	Asic1	4.31984	0.413105	0.463429	3.58334e-16	4.11734e-15	0.0925345	0.22033	0.863762	0.0422101	0.556366	0.953727
ENSMUSG00000068740.12	Celsr2	7.44029	0.390532	0.516128	3.62035e-16	4.15426e-15	0.0601122	0.430078	0.91841	-0.0654836	0.386607	0.913797
ENSMUSG00000039242.9	B3galnt2	3.93005	0.38112	0.404737	3.61891e-16	4.15426e-15	0.147264	0.0320377	0.612708	0.123647	0.0527367	0.592459
ENSMUSG00000054958.6	Nt5c1a	3.32817	0.634264	0.4453	3.93969e-16	4.51766e-15	-0.12645	0.195097	0.855193	0.0625139	0.489703	0.942574
ENSMUSG00000022956.9	Atp5o	7.5801	-0.348812	-0.405024	4.12598e-16	4.72809e-15	-0.00858317	0.891764	0.989558	0.0476293	0.453482	0.93529
ENSMUSG00000066406.13	Akap13	5.8575	-0.482431	-0.356988	4.1338e-16	4.73387e-15	0.0699953	0.332306	0.889067	-0.0554482	0.449979	0.934773
ENSMUSG00000051483.8	Cbr1	5.53496	-0.331415	-0.389337	4.34334e-16	4.97048e-15	-0.0802479	0.178848	0.849446	-0.0223256	0.71626	0.973253
ENSMUSG00000052914.4	Cyp2j6	4.5046	-0.41554	-0.449909	4.44201e-16	5.07999e-15	-0.156712	0.0275034	0.586714	-0.122343	0.100729	0.716248
ENSMUSG00000035773.5	Kiss1r	2.43228	-0.745449	-0.644071	4.47756e-16	5.11721e-15	0.228175	0.0423179	0.654174	0.126797	0.317604	0.892068
ENSMUSG00000103334.1	Gm29771	-1.82988	-3.27709	-6.54398	4.48971e-16	5.12766e-15	-0.391195	0.38353	0.90711	2.87569	0.0340355	0.51426
ENSMUSG00000079020.8	Slc45a4	5.6722	-0.415838	-0.335273	4.68014e-16	5.34157e-15	0.0752525	0.239446	0.873492	-0.00531334	0.935262	0.992951
ENSMUSG00000026385.15	Dbi	7.26775	-0.680043	-0.67446	4.78244e-16	5.45467e-15	0.0529016	0.642961	0.951476	0.0473179	0.67976	0.967847
ENSMUSG00000040363.13	Bcor	4.24618	0.461597	0.353397	4.79914e-16	5.47006e-15	-0.0293834	0.685153	0.960333	0.0788164	0.251806	0.868039
ENSMUSG00000032012.7	Pvrl1	5.26096	-0.514983	-0.542107	4.83015e-16	5.50172e-15	-0.0416929	0.636045	0.950707	-0.0145687	0.871636	0.988273
ENSMUSG00000030020.12	Prickle2	8.46455	0.306167	0.404765	4.83533e-16	5.50394e-15	0.0302002	0.614346	0.9472	-0.0683986	0.251575	0.868039
ENSMUSG00000030209.13	Grin2b	9.25984	0.517095	0.551131	4.91553e-16	5.59149e-15	-0.0651861	0.468821	0.928031	-0.0992223	0.269356	0.874387
ENSMUSG00000087380.6	2210408F21Rik	3.04374	-0.457397	-0.580837	5.07597e-16	5.77015e-15	0.0899174	0.276966	0.881975	0.213357	0.0210183	0.415971
ENSMUSG00000028013.15	Ppa2	5.11974	-0.410703	-0.392175	5.17772e-16	5.88188e-15	0.0354797	0.597151	0.945868	0.016951	0.806956	0.980455
ENSMUSG00000105152.1	RP23-156K23.4	1.84372	0.97352	0.490552	5.56446e-16	6.31702e-15	-0.218115	0.131972	0.822136	0.264853	0.0347811	0.515392
ENSMUSG00000028909.16	Ptpru	4.06516	-0.762117	-0.678825	5.8067e-16	6.58763e-15	0.25636	0.0343864	0.626326	0.173068	0.168933	0.80824
ENSMUSG00000031841.17	Cdh13	5.08374	-0.310561	-0.597417	5.91964e-16	6.71128e-15	-0.134926	0.0794419	0.748308	0.15193	0.0557736	0.606498
ENSMUSG00000035824.6	Tk2	5.175	-0.317742	-0.446683	6.43348e-16	7.289e-15	-0.0621601	0.32819	0.889067	0.0667818	0.310431	0.891655
ENSMUSG00000018995.11	Nars2	4.09989	-0.43618	-0.333312	6.58882e-16	7.45508e-15	0.0238719	0.712194	0.96551	-0.0789953	0.252844	0.868466
ENSMUSG00000032224.13	Fam81a	6.91269	-0.303925	-0.320481	6.58809e-16	7.45508e-15	0.0440114	0.403308	0.912929	0.0605673	0.256028	0.869931
ENSMUSG00000021010.7	Npas3	4.60982	-0.519186	-0.406973	6.68628e-16	7.56033e-15	-0.0480811	0.540793	0.937432	-0.160294	0.0496705	0.583319
ENSMUSG00000032948.10	Lipi	-1.08723	-1.73047	-2.47707	6.79259e-16	7.67545e-15	-0.569355	0.0289449	0.598459	0.177243	0.721417	0.973253
ENSMUSG00000021597.15	Ankrd32	4.81668	-0.33878	-0.355026	7.03964e-16	7.94933e-15	-0.030388	0.597414	0.945868	-0.0141414	0.814611	0.981016
ENSMUSG00000032324.10	Tspan3	8.33009	-0.245472	-0.332372	7.04884e-16	7.9537e-15	-0.0563119	0.248157	0.877132	0.0305886	0.532939	0.949522
ENSMUSG00000025425.16	St8sia5	4.98681	-0.512563	-0.604837	7.05284e-16	7.9537e-15	0.00475634	0.9593	0.997756	0.0970302	0.311085	0.891655
ENSMUSG00000044968.15	Napepld	5.83944	0.431164	0.418377	7.89607e-16	8.89875e-15	-0.0571258	0.434455	0.91881	-0.0443392	0.537022	0.950718
ENSMUSG00000001755.11	Coasy	4.39232	-0.30465	-0.360685	7.90801e-16	8.90631e-15	-0.000158557	0.997685	0.999508	0.0558768	0.338097	0.899063
ENSMUSG00000048616.4	Nog	1.50037	-0.767894	-1.0398	7.94617e-16	8.94338e-15	-0.113993	0.413942	0.916349	0.157913	0.349251	0.900624
ENSMUSG00000021390.5	Ogn	3.95411	-0.623554	-0.256696	8.23081e-16	9.25762e-15	-0.456459	8.05616e-09	9.1518e-06	-0.823317	7.61122e-23	4.32317e-19
ENSMUSG00000050069.3	Grem2	3.78635	-0.624339	-0.580202	8.28171e-16	9.30873e-15	-0.0856475	0.392782	0.911136	-0.129785	0.21968	0.843479
ENSMUSG00000022761.9	Lztr1	7.75158	-0.254111	-0.352631	8.68189e-16	9.7521e-15	-0.0225128	0.66104	0.955669	0.0760066	0.142077	0.772523
ENSMUSG00000025868.6	Higd2a	5.82312	-0.311417	-0.336104	8.71407e-16	9.7818e-15	-0.00140376	0.979417	0.999065	0.0232831	0.676493	0.967795
ENSMUSG00000001763.13	Tspan33	4.73853	-0.348657	-0.483661	8.84454e-16	9.92172e-15	-0.222143	0.00134345	0.146968	-0.0871392	0.227676	0.85191
ENSMUSG00000037486.16	Asxl2	5.47959	0.262966	0.315388	8.91259e-16	9.99148e-15	0.00538426	0.914141	0.990369	-0.0470381	0.330157	0.895399
ENSMUSG00000023031.7	Cela1	1.31467	-1.22483	-0.821246	8.97475e-16	1.00546e-14	0.0314946	0.848526	0.983675	-0.372093	0.0583804	0.617889
ENSMUSG00000021730.7	Hcn1	4.76077	-0.509229	-0.51536	9.00615e-16	1.00831e-14	0.0833899	0.332626	0.889067	0.0895209	0.314259	0.891984
ENSMUSG00000032067.5	Pts	5.05959	-0.503002	-0.452763	9.30644e-16	1.04125e-14	0.0452912	0.576512	0.94242	-0.0049478	0.952674	0.995535
ENSMUSG00000005465.8	Il27ra	1.30928	0.92403	0.950567	9.44702e-16	1.05628e-14	-0.296955	0.0919679	0.770282	-0.323492	0.024966	0.449244
ENSMUSG00000015488.13	Cacfd1	4.39288	-0.326272	-0.366591	9.4545e-16	1.05642e-14	-0.0492648	0.38856	0.908817	-0.00894515	0.883074	0.988928
ENSMUSG00000030979.11	Uros	4.55334	-0.369046	-0.394166	9.73368e-16	1.08691e-14	-0.030296	0.632879	0.94998	-0.0051756	0.938187	0.993267
ENSMUSG00000091455.3	Otogl	0.659146	-1.50607	-1.04571	1.02066e-15	1.13896e-14	-0.0934083	0.636025	0.950707	-0.553772	0.0271554	0.46751
ENSMUSG00000020334.6	Slc22a4	2.90976	-0.571239	-0.454455	1.03947e-15	1.15919e-14	-0.112833	0.178773	0.849446	-0.229618	0.014473	0.349526
ENSMUSG00000024270.10	Slc39a6	6.57577	0.493461	0.454605	1.06198e-15	1.18353e-14	-0.0739483	0.366036	0.902433	-0.0350928	0.66515	0.965753
ENSMUSG00000051375.14	Pcdh1	7.94079	0.376913	0.414646	1.06458e-15	1.18565e-14	0.0293805	0.66392	0.955765	-0.00835275	0.901215	0.990623
ENSMUSG00000023026.14	Dip2b	6.47823	0.319166	0.349277	1.1116e-15	1.23721e-14	-0.00608883	0.915571	0.990675	-0.0361995	0.522524	0.949268
ENSMUSG00000108264.1	RP23-320B19.3	0.197542	1.38968	1.3966	1.15498e-15	1.28465e-14	-0.261601	0.348595	0.894924	-0.268516	0.186589	0.820052
ENSMUSG00000024346.5	Pfdn1	5.62535	-0.323287	-0.445842	1.201e-15	1.33497e-14	-0.0596109	0.357647	0.899249	0.0629444	0.343686	0.900498
ENSMUSG00000042489.14	Clspn	0.822324	1.03336	0.825512	1.25299e-15	1.39185e-14	-0.146928	0.428193	0.91841	0.0609232	0.666722	0.965753
ENSMUSG00000038459.9	Abhd17c	5.53395	0.31646	0.298053	1.25525e-15	1.39345e-14	-0.0329486	0.539363	0.937432	-0.014542	0.780376	0.978639
ENSMUSG00000029330.8	Cds1	4.80696	-0.334106	-0.387055	1.29419e-15	1.43574e-14	-0.020425	0.734489	0.969299	0.0325243	0.605805	0.958588
ENSMUSG00000034940.14	Synrg	6.76966	0.333918	0.348792	1.31419e-15	1.45698e-14	-0.0259695	0.658747	0.955076	-0.0408436	0.482339	0.941068
ENSMUSG00000045777.13	Ifitm10	3.48107	-0.471037	-0.5379	1.32465e-15	1.46762e-14	-0.122648	0.138536	0.825979	-0.0557861	0.534071	0.949636
ENSMUSG00000037992.15	Rara	2.57094	0.583817	0.404613	1.34693e-15	1.49134e-14	0.166241	0.0817517	0.74965	0.345446	3.69406e-05	0.00601267
ENSMUSG00000030559.7	Rab38	-0.683173	-1.6783	-1.70161	1.37157e-15	1.51763e-14	-0.393776	0.0756537	0.740332	-0.370458	0.326581	0.894253
ENSMUSG00000052302.5	Tbc1d30	5.70817	0.423221	0.411706	1.37928e-15	1.52517e-14	-0.0439096	0.544661	0.937634	-0.0323942	0.648701	0.964
ENSMUSG00000097974.1	Gm10605	3.07136	-0.642097	-0.518357	1.44279e-15	1.59437e-14	-0.22413	0.0198114	0.520165	-0.34787	0.000936039	0.0667368
ENSMUSG00000030450.10	Oca2	-0.273519	-1.57585	-1.73203	1.482e-15	1.63664e-14	-0.00245491	0.991653	0.999508	0.15373	0.65879	0.965133
ENSMUSG00000047976.4	Kcna1	6.69692	0.4967	0.466836	1.50402e-15	1.65988e-14	-0.000896531	0.991432	0.999508	0.0289672	0.726497	0.973901
ENSMUSG00000027562.11	Car2	7.4603	-0.419551	-0.389526	1.5083e-15	1.66353e-14	-0.0179698	0.796467	0.97729	-0.0479951	0.493443	0.943842
ENSMUSG00000044469.7	Tnfaip8l1	2.93783	-0.411288	-0.536047	1.54287e-15	1.70055e-14	-0.0544798	0.474937	0.929904	0.0702787	0.415722	0.924913
ENSMUSG00000068696.6	Gpr88	-0.268745	-1.76571	-0.904485	1.55197e-15	1.70947e-14	0.182941	0.353481	0.897614	-0.678283	0.0228431	0.429158
ENSMUSG00000086170.1	Gm12144	-0.25105	-1.61823	-1.90865	1.58062e-15	1.73878e-14	-0.336915	0.177891	0.849446	-0.0465015	0.899203	0.990608
ENSMUSG00000022306.8	Zfpm2	5.38327	0.538762	0.522272	1.58052e-15	1.73878e-14	-0.0854786	0.353821	0.897695	-0.0689887	0.44561	0.934394
ENSMUSG00000046668.8	Cxxc5	5.79164	0.336795	0.316004	1.58281e-15	1.74007e-14	0.0315606	0.580551	0.942561	0.052351	0.348584	0.900498
ENSMUSG00000022214.13	Dcaf11	6.08823	-0.257383	-0.248496	1.60703e-15	1.76555e-14	0.027545	0.523074	0.936491	0.0186577	0.673342	0.967678
ENSMUSG00000058400.12	Qrfpr	-0.557187	-2.02268	-1.38268	1.73333e-15	1.90309e-14	0.00581383	0.980424	0.999065	-0.634182	0.0920059	0.698927
ENSMUSG00000037788.13	Vopp1	5.59463	0.422046	0.356587	1.73618e-15	1.90499e-14	0.0619219	0.368101	0.902433	0.127381	0.0587493	0.620021
ENSMUSG00000039967.13	Zfp292	6.30545	0.389155	0.333536	1.76432e-15	1.93463e-14	-0.0592974	0.349757	0.89567	-0.00367849	0.953114	0.995535
ENSMUSG00000028041.16	Adam15	5.8462	-0.374336	-0.347981	1.76759e-15	1.93696e-14	0.0847337	0.171787	0.845459	0.0583782	0.356559	0.903636
ENSMUSG00000021552.6	Gkap1	3.46835	-0.502937	-0.518603	1.77582e-15	1.94473e-14	-0.0220983	0.793901	0.976472	-0.00643205	0.943959	0.994746
ENSMUSG00000006575.13	Rundc3a	8.41113	-0.313047	-0.334455	1.78511e-15	1.95365e-14	0.0161565	0.771256	0.973027	0.0375653	0.500925	0.946525
ENSMUSG00000028843.8	Sh3bgrl3	6.40169	0.419547	0.191606	1.83659e-15	2.0087e-14	0.0626807	0.286596	0.882228	0.290622	6.12923e-07	0.000248672
ENSMUSG00000028883.16	Sema3a	1.25753	0.927873	1.09632	1.83979e-15	2.01091e-14	0.369051	0.0546348	0.692683	0.200608	0.20408	0.831174
ENSMUSG00000049076.9	Acap2	7.05602	0.334982	0.26458	1.8673e-15	2.03967e-14	-0.0169697	0.748933	0.970743	0.0534318	0.309246	0.890976
ENSMUSG00000023019.11	Gpd1	6.88145	0.388472	0.268912	1.90016e-15	2.07423e-14	0.0834528	0.158562	0.838266	0.203013	0.00054532	0.0448901
ENSMUSG00000041415.9	Dicer1	5.65783	0.3317	0.358393	1.90237e-15	2.07531e-14	-0.00387784	0.948543	0.996154	-0.0305713	0.602215	0.958588
ENSMUSG00000039611.2	Tmem246	6.02311	-0.239155	-0.295247	1.91697e-15	2.08991e-14	0.00394286	0.930627	0.993104	0.0600349	0.196797	0.826014
ENSMUSG00000026311.15	Asb1	5.88833	-0.34009	-0.329162	1.95471e-15	2.12968e-14	0.0691198	0.228086	0.868255	0.0581917	0.320905	0.892786
ENSMUSG00000040856.16	Dlk1	-0.823191	-2.249	-1.96113	1.95836e-15	2.1323e-14	0.597564	0.0400631	0.650018	0.309684	0.523056	0.949268
ENSMUSG00000038412.7	Higd1a	6.23691	-0.305472	-0.289865	2.00689e-15	2.18374e-14	0.0643976	0.208168	0.861176	0.0487907	0.349703	0.900624
ENSMUSG00000064289.14	Tank	4.99931	0.278606	0.38385	2.04956e-15	2.22875e-14	0.0351702	0.545457	0.937834	-0.070074	0.209939	0.837091
ENSMUSG00000028755.3	Cda	-0.182419	-1.53576	-1.86414	2.08774e-15	2.26882e-14	-0.127574	0.599975	0.946078	0.200798	0.569426	0.955661
ENSMUSG00000014633.14	Cmc2	2.8373	-0.566451	-0.562981	2.20176e-15	2.38968e-14	0.0179204	0.846604	0.983309	0.0144501	0.888756	0.989381
ENSMUSG00000003469.8	Phyhip	8.66413	0.448429	0.402477	2.20063e-15	2.38968e-14	-0.0643265	0.385552	0.908275	-0.0183745	0.803893	0.980273
ENSMUSG00000008167.13	Fbxw9	3.14425	-0.427992	-0.501087	2.21833e-15	2.40614e-14	-0.0835569	0.270241	0.881975	-0.010462	0.901412	0.990623
ENSMUSG00000030350.8	Prmt8	6.37829	0.319771	0.284633	2.24525e-15	2.43378e-14	-0.0059469	0.910922	0.990305	0.0291908	0.577043	0.956833
ENSMUSG00000030970.15	Ctbp2	5.12687	-0.328054	-0.24465	2.27875e-15	2.46853e-14	-0.00165942	0.973395	0.999065	-0.0850629	0.100887	0.716294
ENSMUSG00000006494.10	Pdk1	6.06772	-0.340394	-0.375668	2.28497e-15	2.47369e-14	0.030016	0.623719	0.94912	0.0652897	0.29505	0.886934
ENSMUSG00000041328.14	Pcf11	6.61877	0.326834	0.310049	2.31352e-15	2.50301e-14	0.0713856	0.200399	0.855394	0.0881704	0.109226	0.728186
ENSMUSG00000027525.16	Phactr3	7.15015	-0.45087	-0.387888	2.34266e-15	2.53293e-14	0.0814721	0.265769	0.881975	0.0184901	0.801859	0.979395
ENSMUSG00000024038.15	Ndufv3	6.02548	-0.324003	-0.339916	2.38189e-15	2.57371e-14	0.0197426	0.728217	0.968663	0.0356555	0.53874	0.950718
ENSMUSG00000031536.5	Polb	5.31918	-0.348117	-0.34855	2.50619e-15	2.70631e-14	-0.00624558	0.916318	0.990675	-0.00581184	0.924548	0.991327
ENSMUSG00000024969.14	Mark2	5.97465	0.303239	0.310147	2.5795e-15	2.78371e-14	-0.0215143	0.688641	0.961477	-0.0284226	0.588729	0.958396
ENSMUSG00000061702.9	Tmem91	0.674449	-0.965188	-0.881323	2.58617e-15	2.78913e-14	0.258815	0.0631513	0.71582	0.17495	0.356441	0.903636
ENSMUSG00000053153.13	Spag16	-0.0716633	-1.69616	-1.55557	2.59077e-15	2.79233e-14	0.225752	0.348448	0.894924	0.0851646	0.801412	0.979395
ENSMUSG00000024030.6	Abcg1	6.20466	0.502643	0.447812	2.59745e-15	2.79776e-14	-0.0502024	0.547414	0.93786	0.00462837	0.955276	0.995718
ENSMUSG00000036452.16	Arhgap26	6.25591	-0.382416	-0.221586	2.71541e-15	2.92297e-14	0.119263	0.0311872	0.605821	-0.0415677	0.459367	0.936727
ENSMUSG00000028188.12	Spata1	1.15417	-1.07897	-1.01201	2.76807e-15	2.97778e-14	0.134071	0.417794	0.916845	0.0671192	0.739744	0.974581
ENSMUSG00000035847.14	Ids	8.42644	-0.538223	-0.372702	2.77715e-15	2.98565e-14	0.0328362	0.687903	0.961168	-0.132684	0.104773	0.722455
ENSMUSG00000031253.14	Srpx2	-0.360702	-2.15412	-1.33187	2.78785e-15	2.99527e-14	0.114649	0.657241	0.954683	-0.707602	0.0609832	0.627248
ENSMUSG00000027797.14	Dclk1	9.14694	0.339441	0.382725	2.79426e-15	2.99838e-14	0.0159676	0.798211	0.97729	-0.0273164	0.661026	0.965582
ENSMUSG00000037369.15	Kdm6a	5.24184	0.353999	0.341168	2.793e-15	2.99838e-14	-0.0155805	0.799784	0.97729	-0.00274953	0.963183	0.996095
ENSMUSG00000022026.6	Olfm4	2.29612	0.851549	0.378788	2.85575e-15	3.06243e-14	0.205179	0.111488	0.797544	0.67794	5.34242e-09	3.79312e-06
ENSMUSG00000055972.5	2810407A14Rik	1.63283	-1.18751	-0.788281	2.86357e-15	3.06888e-14	-0.122874	0.453612	0.925231	-0.522099	0.00568548	0.210031
ENSMUSG00000032514.10	Ttc21a	-0.113389	-2.0755	-1.98336	2.9774e-15	3.18887e-14	0.0889743	0.768246	0.972653	-0.00315667	0.993529	0.999652
ENSMUSG00000024501.18	Dpysl3	5.68242	-0.384877	-0.348083	3.11294e-15	3.33194e-14	0.0203894	0.747984	0.970743	-0.0164052	0.80044	0.979395
ENSMUSG00000030096.7	Slc6a6	6.719	0.31376	0.317046	3.15248e-15	3.37215e-14	-0.112023	0.042024	0.654174	-0.11531	0.0341412	0.51426
ENSMUSG00000041773.7	Enc1	9.78371	0.612063	0.57176	3.1614e-15	3.37744e-14	-0.110831	0.282244	0.882228	-0.070528	0.493651	0.943842
ENSMUSG00000068196.4	Col8a1	1.49073	-2.7938	-1.93724	3.16115e-15	3.37744e-14	0.250749	0.521202	0.936491	-0.605816	0.155841	0.791027
ENSMUSG00000041390.17	Mdfic	2.04858	-0.736557	-0.67204	3.26131e-15	3.482e-14	0.118862	0.300486	0.885499	0.0543456	0.683494	0.968273
ENSMUSG00000022076.9	Klhl1	0.0742402	-1.6199	-1.8455	3.29437e-15	3.5151e-14	-0.0338152	0.895937	0.99023	0.191787	0.583144	0.956898
ENSMUSG00000045659.16	Plekha7	2.93419	-0.761108	-0.486143	3.30168e-15	3.52069e-14	0.140913	0.196159	0.855394	-0.134052	0.257338	0.869931
ENSMUSG00000020042.14	Btbd11	3.63055	-0.570439	-0.472728	3.37233e-15	3.59377e-14	0.131841	0.140381	0.829244	0.0341301	0.72044	0.973253
ENSMUSG00000028670.13	Lypla2	5.16387	-0.334291	-0.377237	3.41538e-15	3.63738e-14	0.114166	0.0600051	0.708094	0.157113	0.0124627	0.325214
ENSMUSG00000006307.15	Kmt2b	4.92894	0.382581	0.425893	3.7061e-15	3.94453e-14	0.0368051	0.60619	0.9472	-0.00650692	0.924891	0.991327
ENSMUSG00000025268.14	Maged2	5.55271	-0.273924	-0.342844	3.78414e-15	4.02508e-14	-0.0955635	0.0695381	0.724937	-0.0266427	0.623766	0.961726
ENSMUSG00000061576.14	Dpp6	8.27618	0.47137	0.426218	3.84541e-15	4.08769e-14	-0.120844	0.124962	0.816978	-0.0756919	0.335375	0.898824
ENSMUSG00000021360.14	Gcnt2	4.31503	-0.341942	-0.350453	4.07043e-15	4.3242e-14	-0.106937	0.0673206	0.724937	-0.0984266	0.113691	0.733171
ENSMUSG00000039137.17	Whrn	3.1061	-0.557848	-0.702877	4.12196e-15	4.37621e-14	0.061578	0.557576	0.938727	0.206606	0.0703722	0.654253
ENSMUSG00000000126.10	Wnt9a	2.82165	0.60448	0.825403	4.14269e-15	4.39549e-14	-0.118707	0.360184	0.900218	-0.33963	0.00434479	0.180856
ENSMUSG00000020799.15	Tekt1	0.97144	-1.29847	-1.04037	4.14918e-15	4.39963e-14	0.339656	0.0737259	0.736395	0.0815502	0.724166	0.97386
ENSMUSG00000045689.3	Pcdhb4	2.19162	0.722171	0.662627	4.38151e-15	4.64309e-14	-0.00750516	0.954016	0.996778	0.0520391	0.648224	0.963952
ENSMUSG00000020075.7	Ddx21	5.04569	0.32966	0.32975	4.64643e-15	4.92077e-14	-0.0424963	0.469395	0.928031	-0.0425866	0.45191	0.935196
ENSMUSG00000091537.2	Tma7	5.66189	-0.347602	-0.466416	4.70994e-15	4.98494e-14	0.00222424	0.974675	0.999065	0.121038	0.0912929	0.698927
ENSMUSG00000049100.14	Pcdh10	6.70207	-0.387597	-0.285379	4.7263e-15	4.99914e-14	0.0100237	0.867697	0.984416	-0.0921937	0.129452	0.753369
ENSMUSG00000033323.12	Ctdp1	4.55156	0.320438	0.370068	4.93056e-15	5.21196e-14	0.0704509	0.253804	0.879328	0.0208209	0.722841	0.973253
ENSMUSG00000032177.15	Pde4a	5.09288	0.283684	0.396287	5.14983e-15	5.44037e-14	0.122613	0.0424312	0.654174	0.0100098	0.863674	0.98685
ENSMUSG00000029575.16	Mmab	4.29594	-0.389073	-0.349125	5.16109e-15	5.4466e-14	-0.0221967	0.725665	0.967478	-0.0621449	0.353758	0.903308
ENSMUSG00000020623.10	Map2k6	4.28121	0.332412	0.448747	5.16212e-15	5.4466e-14	-0.0418821	0.549924	0.937992	-0.158217	0.0170822	0.375499
ENSMUSG00000090799.1	Klhl33	0.735464	0.979081	1.07268	5.19755e-15	5.48058e-14	-0.0424624	0.835584	0.981176	-0.136056	0.386446	0.913797
ENSMUSG00000042700.14	Sipa1l1	8.2648	0.305422	0.472364	5.23826e-15	5.5201e-14	0.217203	0.00149419	0.158847	0.0502614	0.45977	0.936727
ENSMUSG00000026490.16	Cdc42bpa	8.55021	0.260655	0.341843	5.32535e-15	5.6084e-14	0.0579783	0.270798	0.881975	-0.0232099	0.657866	0.965042
ENSMUSG00000020949.8	Fkbp3	6.8551	-0.330672	-0.377691	5.37945e-15	5.66187e-14	-0.121503	0.0477698	0.667045	-0.0744836	0.230095	0.85259
ENSMUSG00000026247.12	Ecel1	0.954474	-1.09943	-0.775026	5.51564e-15	5.80163e-14	0.446885	0.00376776	0.240459	0.122482	0.527385	0.949285
ENSMUSG00000102222.1	Pcdhga10	3.14065	0.462304	0.471586	5.7641e-15	6.05924e-14	-0.190915	0.0261274	0.575542	-0.200197	0.0100048	0.287142
ENSMUSG00000036775.11	Decr2	5.1339	-0.309497	-0.380237	5.7949e-15	6.08786e-14	-0.0207851	0.725161	0.967402	0.0499548	0.415349	0.924649
ENSMUSG00000058656.11	Samd12	3.13909	0.446978	0.636832	5.94498e-15	6.24168e-14	0.0222024	0.822882	0.980137	-0.167651	0.0651402	0.637818
ENSMUSG00000035164.7	Zc3h12c	4.55085	0.352632	0.342403	5.98722e-15	6.28216e-14	-0.0496973	0.427412	0.91841	-0.0394679	0.508097	0.947399
ENSMUSG00000078566.7	Bnip3	6.82535	-0.29714	-0.358595	6.05241e-15	6.34665e-14	-0.0868791	0.126665	0.817428	-0.0254249	0.658823	0.965133
ENSMUSG00000039347.6	Atp6v0e2	8.48233	-0.241718	-0.348292	6.2797e-15	6.58094e-14	-0.08448	0.101027	0.785363	0.0220947	0.669671	0.966804
ENSMUSG00000020978.9	Klhdc2	7.41237	-0.288645	-0.330131	6.30054e-15	6.59873e-14	-0.0532415	0.322902	0.88874	-0.0117545	0.828714	0.981353
ENSMUSG00000055172.10	C1ra	0.550452	-1.09939	-1.13101	6.33749e-15	6.63335e-14	-0.18417	0.277436	0.881975	-0.152551	0.498888	0.946032
ENSMUSG00000039676.3	Capsl	1.02424	-0.995087	-0.861847	6.39447e-15	6.68888e-14	0.0120914	0.934288	0.993682	-0.121149	0.512814	0.947399
ENSMUSG00000078861.7	Zfp931	4.8388	-0.609417	-0.627687	6.41388e-15	6.70506e-14	0.0384593	0.719629	0.96726	0.0567295	0.605564	0.958588
ENSMUSG00000018340.12	Anxa6	7.3168	0.499747	0.448632	6.47864e-15	6.76861e-14	0.00379744	0.964004	0.998204	0.0549118	0.512086	0.947399
ENSMUSG00000015745.8	Plekho1	4.39712	0.372276	0.3181	6.51092e-15	6.79817e-14	0.159022	0.0121487	0.423505	0.213198	0.000396039	0.0373797
ENSMUSG00000033111.14	3830406C13Rik	4.2762	-0.376078	-0.387286	6.79857e-15	7.09416e-14	-0.0818513	0.208914	0.861176	-0.0706428	0.305657	0.890045
ENSMUSG00000070306.2	Ccdc153	0.150694	-2.17574	-2.38677	6.92961e-15	7.22647e-14	0.115206	0.742036	0.970743	0.326234	0.468616	0.936727
ENSMUSG00000039105.6	Atp6v1g1	6.30828	-0.336599	-0.345244	6.95384e-15	7.2473e-14	-0.000376693	0.994946	0.999508	0.00826812	0.891183	0.98948
ENSMUSG00000051022.7	Hs3st1	3.25416	0.531418	0.431721	7.0405e-15	7.33314e-14	-0.0304365	0.735095	0.969505	0.0692602	0.402142	0.922022
ENSMUSG00000097927.1	Gm6999	-0.61956	1.90078	1.16474	7.08532e-15	7.37531e-14	-0.24137	0.503915	0.934088	0.494663	0.0303021	0.488042
ENSMUSG00000047787.7	Flrt1	3.86057	-0.488633	-0.388719	7.19895e-15	7.48901e-14	0.203006	0.00809294	0.350009	0.103092	0.206891	0.834152
ENSMUSG00000062778.11	Chia1	-0.121406	-1.28355	-1.44144	7.45147e-15	7.74699e-14	-0.140502	0.47476	0.929904	0.0173872	0.952511	0.995535
ENSMUSG00000030213.11	Atf7ip	6.37022	0.331927	0.389999	7.4664e-15	7.75304e-14	-0.0654462	0.303779	0.885499	-0.123518	0.0490394	0.580703
ENSMUSG00000022602.13	Arc	6.96834	0.473118	0.574483	7.46277e-15	7.75304e-14	0.50973	3.81125e-08	3.24718e-05	0.408365	8.8633e-06	0.00186458
ENSMUSG00000045912.8	C2cd4c	4.25566	-0.42197	-0.559787	7.65828e-15	7.94745e-14	-0.0717108	0.393637	0.911454	0.0661056	0.453074	0.935256
ENSMUSG00000023456.13	Tpi1	9.13736	-0.290483	-0.345693	7.7062e-15	7.99231e-14	0.00348501	0.950108	0.996322	0.0586956	0.293473	0.886815
ENSMUSG00000060487.5	Samd5	2.94819	0.495036	0.734851	7.71763e-15	7.9993e-14	0.0381424	0.736291	0.969882	-0.201673	0.0516103	0.589267
ENSMUSG00000074480.4	Mex3a	2.31591	0.55203	0.747325	7.83157e-15	8.11246e-14	0.118777	0.329557	0.889067	-0.0765181	0.474096	0.938826
ENSMUSG00000058655.8	Eif4b	8.0862	0.278577	0.278578	8.03802e-15	8.32125e-14	-0.0862419	0.0798713	0.748838	-0.0862422	0.0783281	0.669028
ENSMUSG00000022337.6	Emc2	6.02378	-0.252282	-0.305484	8.55925e-15	8.85547e-14	-0.0523091	0.279675	0.881975	0.000893178	0.985626	0.998845
ENSMUSG00000026639.17	Lamb3	0.825809	-1.00586	-0.988077	8.69664e-15	8.99216e-14	-0.399386	0.00968604	0.384211	-0.417169	0.036078	0.523653
ENSMUSG00000038578.14	Susd1	4.28412	0.5338	0.380801	8.94718e-15	9.2456e-14	-0.221303	0.00896997	0.368757	-0.0683039	0.400791	0.92116
ENSMUSG00000026788.12	Zbtb43	5.03628	0.340824	0.298193	9.04303e-15	9.33899e-14	-0.0661021	0.254484	0.879328	-0.0234709	0.674749	0.967795
ENSMUSG00000051590.7	Map3k19	2.64707	-0.78174	-0.722468	9.05106e-15	9.34161e-14	0.130911	0.306391	0.885626	0.0716389	0.608808	0.958703
ENSMUSG00000074345.3	Tnfaip8l3	4.86153	-0.50105	-0.475625	9.17105e-15	9.45973e-14	-0.0732659	0.389931	0.909514	-0.0986906	0.260551	0.872772
ENSMUSG00000019039.12	Dalrd3	5.37186	-0.358145	-0.282407	9.18398e-15	9.46733e-14	0.0661348	0.2455	0.875945	-0.00960359	0.869973	0.988066
ENSMUSG00000039735.14	Fnbp1l	3.83007	-0.540359	-0.377002	9.29361e-15	9.57455e-14	0.151878	0.0629878	0.71582	-0.0114783	0.894633	0.990472
ENSMUSG00000026003.5	Acadl	4.85217	-0.486089	-0.451528	9.33002e-15	9.60408e-14	0.0580676	0.47919	0.930399	0.0235064	0.781187	0.978639
ENSMUSG00000041477.13	Dcp1b	3.74874	0.468352	0.358336	9.33354e-15	9.60408e-14	-0.100988	0.190801	0.852047	0.00902841	0.900417	0.990608
ENSMUSG00000028796.16	Phc2	6.02483	0.31743	0.251457	9.63924e-15	9.91265e-14	-0.00770129	0.881888	0.987568	0.0582716	0.25178	0.868039
ENSMUSG00000022387.15	Brd1	5.89253	0.313533	0.28413	9.66475e-15	9.93289e-14	-0.0555887	0.301203	0.885499	-0.026186	0.618831	0.961369
ENSMUSG00000056069.8	Fam105a	4.6389	-0.323367	-0.427471	9.76138e-15	1.00262e-13	-0.121085	0.060856	0.709003	-0.0169802	0.801796	0.979395
ENSMUSG00000031897.8	Psmb10	4.70801	-0.432515	-0.480408	9.80738e-15	1.00673e-13	0.0114186	0.885087	0.988103	0.0593111	0.469165	0.936727
ENSMUSG00000100534.1	Gm816	-0.740345	1.60521	1.79551	9.87223e-15	1.01278e-13	0.739811	0.0620675	0.713173	0.549513	0.0184139	0.390805
ENSMUSG00000090290.1	Gm17296	2.34887	0.559125	0.605259	1.02524e-14	1.05114e-13	0.085601	0.437554	0.91982	0.0394672	0.681106	0.967847
ENSMUSG00000039851.10	4932438H23Rik	0.81308	-0.877585	-1.16883	1.0296e-14	1.05498e-13	0.0746744	0.636781	0.95086	0.365916	0.0745501	0.662771
ENSMUSG00000039942.14	Ptger4	0.803126	-1.10215	-0.989313	1.0441e-14	1.0692e-13	0.0542862	0.742769	0.970743	-0.0585502	0.78127	0.978639
ENSMUSG00000032446.13	Eomes	0.432735	0.996435	1.02363	1.0647e-14	1.08964e-13	-0.302182	0.149469	0.83156	-0.32938	0.0298274	0.482048
ENSMUSG00000031149.7	Praf2	5.771	-0.252929	-0.370748	1.07858e-14	1.10319e-13	0.0138091	0.799678	0.97729	0.131629	0.0184884	0.390805
ENSMUSG00000101599.1	Gm20342	2.30396	0.621174	0.785318	1.10947e-14	1.13409e-13	-0.0940648	0.475429	0.930064	-0.258209	0.0271617	0.46751
ENSMUSG00000039637.13	Coro7	5.15377	0.447758	0.404883	1.18658e-14	1.21219e-13	-0.0963451	0.211059	0.861176	-0.0534707	0.476567	0.939324
ENSMUSG00000033436.12	Armcx2	6.60046	-0.313409	-0.282279	1.21406e-14	1.23952e-13	0.00594049	0.910595	0.990305	-0.025189	0.638666	0.962708
ENSMUSG00000042613.8	Pbxip1	5.95656	-0.467359	-0.400594	1.21666e-14	1.24143e-13	0.0986131	0.202803	0.856661	0.0318478	0.685164	0.9683
ENSMUSG00000001911.15	Nfix	7.2954	0.315643	0.432779	1.22694e-14	1.25118e-13	0.123147	0.0637618	0.71811	0.00601053	0.927307	0.991444
ENSMUSG00000108088.1	RP24-385J11.1	0.174012	0.817425	1.55785	1.23671e-14	1.26038e-13	0.485556	0.0546274	0.692683	-0.254869	0.156329	0.792036
ENSMUSG00000036893.15	Ehmt1	5.57375	0.250761	0.2643	1.26439e-14	1.28782e-13	-0.0142071	0.759347	0.972177	-0.0277466	0.53699	0.950718
ENSMUSG00000024122.15	Pdpk1	7.76055	0.342978	0.312081	1.3039e-14	1.32726e-13	-0.0196532	0.737939	0.970543	0.0112437	0.847443	0.984135
ENSMUSG00000030002.14	Dusp11	4.65082	0.303532	0.439198	1.30941e-14	1.33208e-13	-0.0440028	0.5133	0.935745	-0.179668	0.00532827	0.202665
ENSMUSG00000086843.3	E030013I19Rik	1.99932	-0.737707	-0.545663	1.32257e-14	1.34466e-13	-0.174527	0.102116	0.787037	-0.366571	0.00337469	0.153844
ENSMUSG00000056258.8	Kcnq3	7.49564	0.397731	0.440442	1.33058e-14	1.35201e-13	-0.0975769	0.188897	0.852047	-0.140287	0.0574743	0.613615
ENSMUSG00000045867.9	Cradd	1.95865	-0.757987	-0.57878	1.35057e-14	1.3715e-13	0.0436309	0.697785	0.963057	-0.135576	0.301235	0.888992
ENSMUSG00000018585.9	Atox1	5.0985	-0.396941	-0.480821	1.3659e-14	1.38624e-13	0.0216938	0.776772	0.973322	0.105575	0.180319	0.81432
ENSMUSG00000042426.5	Dhx29	5.21914	0.344312	0.252589	1.36997e-14	1.38954e-13	-0.0420992	0.447942	0.924053	0.0496243	0.35577	0.903474
ENSMUSG00000026831.15	1700007K13Rik	-0.431409	-1.8408	-1.61653	1.37354e-14	1.39233e-13	0.382984	0.136918	0.825979	0.158717	0.679366	0.967847
ENSMUSG00000019923.12	Zwint	9.03201	-0.295754	-0.337499	1.37607e-14	1.39407e-13	-0.0733757	0.189542	0.852047	-0.0316315	0.572854	0.956333
ENSMUSG00000005107.12	Slc2a9	1.78427	0.674846	0.945297	1.42651e-14	1.4443e-13	-0.0414284	0.78976	0.975586	-0.31188	0.0195583	0.401891
ENSMUSG00000011154.15	1700026D08Rik	-0.519388	-1.65885	-2.18975	1.46869e-14	1.48613e-13	-0.0334676	0.903562	0.990305	0.497433	0.238697	0.860298
ENSMUSG00000069763.3	Tmem100	3.85994	-0.487139	-0.436231	1.47561e-14	1.49225e-13	0.0691829	0.389896	0.909514	0.0182751	0.830775	0.981856
ENSMUSG00000037210.15	Fam193a	5.57896	0.268808	0.301042	1.51216e-14	1.5283e-13	0.0215951	0.673744	0.957279	-0.0106392	0.830984	0.981899
ENSMUSG00000089788.1	Gm16586	3.31453	0.587651	0.588601	1.52088e-14	1.53621e-13	-0.108982	0.313984	0.887789	-0.109932	0.27681	0.877867
ENSMUSG00000029319.7	Coq2	6.50634	-0.337866	-0.477834	1.54088e-14	1.55548e-13	-0.0418513	0.5605	0.938892	0.0981166	0.178051	0.814117
ENSMUSG00000048279.16	Sacs	7.70851	0.551033	0.471716	1.55007e-14	1.56383e-13	-0.0410054	0.656455	0.954422	0.0383119	0.676909	0.967819
ENSMUSG00000020085.14	Aifm2	2.60565	-0.529567	-0.567444	1.59304e-14	1.60624e-13	0.096787	0.291349	0.883934	0.134664	0.195926	0.826014
ENSMUSG00000085071.1	Gm14066	1.90025	0.77134	0.372417	1.59688e-14	1.60915e-13	-0.104857	0.387664	0.908689	0.294066	0.00473934	0.190468
ENSMUSG00000043313.6	Pcdhb19	3.56162	0.508339	0.587024	1.60411e-14	1.61549e-13	0.0178297	0.858837	0.984235	-0.0608551	0.518042	0.948677
ENSMUSG00000030317.7	Timp4	5.70316	-0.501609	-0.42611	1.62344e-14	1.63399e-13	0.0758558	0.361253	0.900753	0.000356592	0.99663	1
ENSMUSG00000021047.6	Nova1	4.24807	0.370631	0.463391	1.6732e-14	1.68308e-13	-0.0624964	0.410154	0.916232	-0.155256	0.0314079	0.497851
ENSMUSG00000025921.7	Rdh10	4.01962	-0.390496	-0.384449	1.67617e-14	1.68507e-13	-0.196824	0.00320688	0.231153	-0.20287	0.00442159	0.182874
ENSMUSG00000039253.7	Fn3krp	5.65025	0.35645	0.322904	1.69963e-14	1.70765e-13	0.0511197	0.408099	0.915276	0.0846652	0.161428	0.801724
ENSMUSG00000102721.1	A630081D01Rik	-0.163279	1.48592	1.17033	1.70649e-14	1.71353e-13	-0.455917	0.114841	0.800694	-0.140329	0.475224	0.939313
ENSMUSG00000106320.1	RP24-95O4.1	1.03369	0.901247	1.02557	1.72909e-14	1.7352e-13	0.0429643	0.822189	0.980137	-0.081355	0.596584	0.958588
ENSMUSG00000044172.6	Ptx4	-0.157894	-1.61869	-1.10697	1.73459e-14	1.73969e-13	-0.199268	0.326077	0.88874	-0.710985	0.0166961	0.373595
ENSMUSG00000002222.13	Rmnd5a	7.48286	0.305311	0.317063	1.73677e-14	1.74086e-13	-0.0469363	0.398846	0.911526	-0.0586886	0.28805	0.882867
ENSMUSG00000031610.3	Scrg1	4.55279	-0.56137	-0.633402	1.74582e-14	1.7489e-13	0.0881722	0.398996	0.911614	0.160205	0.137557	0.767141
ENSMUSG00000036885.13	Arhgef26	5.3949	-0.426989	-0.319957	1.74896e-14	1.75101e-13	-0.0209998	0.755638	0.971697	-0.128032	0.0639755	0.637276
ENSMUSG00000048281.8	Dleu7	1.4841	-0.729224	-0.916537	1.80804e-14	1.80911e-13	-0.098093	0.461445	0.927848	0.0892209	0.579048	0.956844
ENSMUSG00000042680.7	Garem	5.76757	0.308315	0.333963	1.83358e-14	1.83358e-13	-0.014205	0.805989	0.978208	-0.0398527	0.480979	0.941068
ENSMUSG00000015709.8	Arnt2	7.26292	-0.42789	-0.319342	1.83901e-14	1.83793e-13	0.0844794	0.216497	0.862358	-0.0240678	0.726207	0.973901
ENSMUSG00000091415.4	Ak9	-0.361608	-1.78116	-1.15412	1.91424e-14	1.91199e-13	0.137537	0.535125	0.937174	-0.489498	0.139193	0.767804
ENSMUSG00000032261.15	Sh3bgrl2	4.53173	0.351112	0.259838	1.94665e-14	1.94322e-13	0.00888435	0.877579	0.986657	0.100159	0.0678288	0.6457
ENSMUSG00000027006.12	Dnajc10	6.57524	-0.342081	-0.33435	1.95699e-14	1.95241e-13	-0.0884642	0.141314	0.829244	-0.0961952	0.114218	0.733171
ENSMUSG00000042707.6	Dnali1	-0.231488	-1.82989	-1.80133	2.04414e-14	2.03816e-13	0.24459	0.376072	0.90588	0.216035	0.577969	0.956844
ENSMUSG00000037601.10	Nme1	5.58456	-0.27358	-0.334816	2.11916e-14	2.11172e-13	0.0149703	0.77929	0.973698	0.0762063	0.166026	0.80438
ENSMUSG00000022571.8	Pycrl	3.92573	-0.295021	-0.431214	2.14831e-14	2.13952e-13	0.0096251	0.877444	0.986657	0.145819	0.030501	0.488935
ENSMUSG00000057751.13	Megf6	2.30281	-0.674007	-0.598978	2.21691e-14	2.20655e-13	0.192583	0.0756474	0.740332	0.117554	0.340681	0.899203
ENSMUSG00000062753.12	AI413582	4.51476	-0.418939	-0.520519	2.22506e-14	2.21337e-13	-0.0301723	0.713077	0.965827	0.0714084	0.40306	0.922342
ENSMUSG00000056121.14	Fez2	5.165	-0.309306	-0.376385	2.22715e-14	2.21416e-13	0.0129392	0.829541	0.981176	0.080018	0.198359	0.826014
ENSMUSG00000028282.11	Casp8ap2	4.9555	0.25442	0.329401	2.3e-14	2.28525e-13	0.00468274	0.92989	0.993104	-0.0702983	0.168127	0.80701
ENSMUSG00000022773.15	Ypel1	5.10835	-0.355663	-0.344868	2.32669e-14	2.31042e-13	-0.0125409	0.839443	0.981414	-0.0233359	0.715496	0.973086
ENSMUSG00000026322.8	Htr4	5.42675	0.446464	0.313691	2.35039e-14	2.3326e-13	0.113935	0.111122	0.797544	0.246708	0.000433187	0.0397192
ENSMUSG00000053825.13	Ppfia2	8.25453	0.479467	0.397753	2.4743e-14	2.45414e-13	-0.149134	0.0616769	0.711006	-0.0674203	0.397327	0.920787
ENSMUSG00000018501.16	Ncor1	8.40132	0.277065	0.288889	2.47853e-14	2.4569e-13	-0.0283184	0.577286	0.942561	-0.0401425	0.427595	0.928244
ENSMUSG00000004902.7	Slc25a18	6.0262	-0.655803	-0.568579	2.51566e-14	2.49226e-13	0.0587217	0.594687	0.945868	-0.0285029	0.798016	0.979175
ENSMUSG00000054162.14	Spock3	6.99702	0.51128	0.485832	2.56276e-14	2.53744e-13	-0.0215309	0.810926	0.978783	0.00391746	0.965081	0.996095
ENSMUSG00000103992.1	Gm38029	-0.240209	1.39013	1.15914	2.56632e-14	2.5395e-13	-0.297412	0.294029	0.884396	-0.06643	0.722087	0.973253
ENSMUSG00000020647.9	Ncoa1	7.41633	0.356703	0.416423	2.66192e-14	2.63257e-13	-0.0203711	0.768718	0.972653	-0.0800911	0.244542	0.864162
ENSMUSG00000070730.10	Rmdn3	5.63765	-0.344808	-0.300412	2.72376e-14	2.69217e-13	0.08686	0.134045	0.825055	0.0424636	0.474825	0.939218
ENSMUSG00000058704.7	Memo1	4.68876	-0.321113	-0.477702	2.73768e-14	2.70435e-13	-0.102006	0.146451	0.83156	0.0545832	0.455831	0.936707
ENSMUSG00000039671.17	Zmynd8	6.51372	0.374583	0.40506	2.98432e-14	2.94628e-13	0.0411431	0.558747	0.938774	0.0106653	0.878182	0.988743
ENSMUSG00000025875.13	Tspan17	4.65733	-0.351556	-0.373798	3.07831e-14	3.03731e-13	0.0695351	0.27588	0.881975	0.0917766	0.169209	0.80824
ENSMUSG00000019890.3	Nts	-0.213742	-3.10165	-2.2402	3.09396e-14	3.05098e-13	0.89206	0.0383638	0.643424	0.0306104	0.956578	0.995718
ENSMUSG00000021068.14	Nin	5.73378	0.3507	0.346207	3.21697e-14	3.17046e-13	-0.0658843	0.299275	0.885355	-0.0613912	0.323654	0.894078
ENSMUSG00000020904.10	Cfap52	-0.309618	-2.44575	-2.14368	3.22167e-14	3.17325e-13	0.297056	0.404505	0.91333	-0.00501655	0.991513	0.99965
ENSMUSG00000043467.18	Zbtb37	4.99815	0.328704	0.426244	3.2431e-14	3.19251e-13	-0.014771	0.830012	0.981176	-0.112311	0.0916899	0.698927
ENSMUSG00000002997.14	Prkar2b	5.50252	0.455797	0.424568	3.30774e-14	3.25426e-13	-0.070855	0.37829	0.90588	-0.0396261	0.615645	0.960614
ENSMUSG00000027574.14	Nkain4	4.72454	-0.482001	-0.579154	3.32786e-14	3.27217e-13	-0.0171313	0.854882	0.983794	0.0800224	0.407505	0.923685
ENSMUSG00000091089.1	A930018M24Rik	-0.527556	1.54794	1.56707	3.33654e-14	3.27881e-13	0.235157	0.506949	0.935497	0.216024	0.339138	0.899122
ENSMUSG00000036446.4	Lum	2.65372	-0.598061	-0.434633	3.37208e-14	3.31183e-13	-0.208348	0.0192742	0.515592	-0.371776	0.00020969	0.0225799
ENSMUSG00000007440.10	Pcdha11	1.3002	0.814539	0.861156	3.39929e-14	3.33663e-13	-0.00731574	0.965028	0.998204	-0.0539329	0.693072	0.969137
ENSMUSG00000032101.6	Ddx25	5.48509	-0.282231	-0.336186	3.4296e-14	3.36444e-13	-0.0549382	0.315084	0.888031	-0.00098344	0.986077	0.998908
ENSMUSG00000035401.8	2210018M11Rik	5.07767	0.35865	0.318816	3.60748e-14	3.5369e-13	-0.0146245	0.815604	0.978999	0.0252099	0.678082	0.967819
ENSMUSG00000070808.3	Gltscr1	2.815	0.400067	0.860279	3.7557e-14	3.68011e-13	0.331002	0.00662382	0.316762	-0.129211	0.246321	0.86593
ENSMUSG00000037971.9	1110032A03Rik	4.61373	-0.385694	-0.372505	3.88454e-14	3.80417e-13	-0.00460588	0.945389	0.99584	-0.0177953	0.799968	0.9793
ENSMUSG00000021820.15	Camk2g	7.72804	0.346071	0.28428	3.88874e-14	3.8061e-13	-0.0740303	0.20182	0.855394	-0.0122388	0.832099	0.982079
ENSMUSG00000033487.13	Fndc3a	6.11167	0.339261	0.32987	4.20077e-14	4.10914e-13	0.0202096	0.741301	0.970743	0.0296012	0.623165	0.961656
ENSMUSG00000002028.11	Kmt2a	6.53856	0.381	0.494928	4.36052e-14	4.26295e-13	-0.028884	0.715336	0.966335	-0.142812	0.0683879	0.647406
ENSMUSG00000049744.14	Arhgap15	4.53349	-0.402448	-0.515218	4.37734e-14	4.27694e-13	-0.261083	0.00126998	0.144486	-0.148313	0.0780771	0.669028
ENSMUSG00000026568.6	Mpc2	6.68521	-0.426493	-0.417825	4.45974e-14	4.35495e-13	-0.0998196	0.189835	0.852047	-0.108488	0.157963	0.795222
ENSMUSG00000000628.9	Hk2	3.08464	-0.510888	-0.365383	4.48889e-14	4.38091e-13	0.123345	0.114326	0.800676	-0.0221597	0.797481	0.979175
ENSMUSG00000062691.9	Cebpzos	4.29309	-0.530318	-0.719817	4.49826e-14	4.38754e-13	-0.0639547	0.563022	0.939223	0.125545	0.273455	0.876592
ENSMUSG00000090863.1	A530084C06Rik	0.940933	0.726602	0.915289	4.63013e-14	4.51358e-13	-0.458661	0.00718763	0.328357	-0.647348	1.04446e-06	0.000380576
ENSMUSG00000107996.1	RP23-320B19.1	0.240371	1.08912	1.52578	4.78613e-14	4.66299e-13	0.107212	0.696155	0.962635	-0.329441	0.108138	0.727698
ENSMUSG00000030125.10	Lrrc23	0.191151	-1.53976	-1.48308	4.89439e-14	4.76574e-13	0.248644	0.302625	0.885499	0.191968	0.545405	0.952018
ENSMUSG00000039989.7	Cbx4	5.39148	0.407561	0.40602	4.92778e-14	4.79551e-13	-0.032529	0.663044	0.955765	-0.0309877	0.67135	0.967283
ENSMUSG00000033943.14	Mga	6.97915	0.30643	0.323272	5.00583e-14	4.86868e-13	-0.0321436	0.574786	0.942404	-0.0489855	0.388025	0.914017
ENSMUSG00000029675.11	Eln	2.25134	-0.674269	-0.686779	5.12978e-14	4.98639e-13	0.0541896	0.640871	0.951376	0.0667003	0.612809	0.95959
ENSMUSG00000035578.14	Iqcg	1.47252	-0.835344	-0.831257	5.24334e-14	5.09387e-13	0.24603	0.077614	0.744328	0.241943	0.146945	0.780666
ENSMUSG00000029600.9	Rita1	3.8735	-0.38231	-0.444327	5.49413e-14	5.33447e-13	-0.030504	0.673303	0.957279	0.0315135	0.683851	0.968273
ENSMUSG00000042185.12	Nfrkb	4.72702	0.375308	0.405361	5.51951e-14	5.35606e-13	-0.0854073	0.235628	0.870384	-0.115461	0.0962002	0.706879
ENSMUSG00000068114.6	Ccdc134	2.64154	0.744557	0.475089	5.54189e-14	5.37471e-13	-0.020906	0.863996	0.984416	0.248563	0.0259739	0.455814
ENSMUSG00000006711.14	D130043K22Rik	5.01204	0.493999	0.489008	5.57198e-14	5.40083e-13	0.0379848	0.674851	0.957396	0.0429756	0.626964	0.961726
ENSMUSG00000039068.15	Zzz3	6.48277	0.263843	0.270101	5.58392e-14	5.40932e-13	0.00149407	0.975631	0.999065	-0.00476435	0.921212	0.991327
ENSMUSG00000000861.14	Bcl11a	5.76998	0.441244	0.560622	5.83707e-14	5.65135e-13	-0.0417898	0.6467	0.952443	-0.161168	0.0726681	0.658673
ENSMUSG00000054091.9	1810037I17Rik	5.29406	-0.550359	-0.526374	5.91642e-14	5.72492e-13	0.0539149	0.579712	0.942561	0.0299294	0.762848	0.978541
ENSMUSG00000046550.8	Spin2c	2.96753	-0.456425	-0.671506	6.00001e-14	5.80251e-13	-0.258139	0.00851683	0.358577	-0.0430582	0.688804	0.968972
ENSMUSG00000061079.12	Zfp143	3.5766	0.383391	0.450628	6.02645e-14	5.82477e-13	0.0648162	0.409389	0.915713	-0.00242021	0.973471	0.997041
ENSMUSG00000103310.1	Pcdha12	2.20376	0.695841	0.554723	6.2509e-14	6.03828e-13	-0.341223	0.00536666	0.28312	-0.200106	0.062859	0.635678
ENSMUSG00000021301.8	Hecw1	6.7064	0.370901	0.307641	6.66982e-14	6.4393e-13	-0.0981157	0.119618	0.807563	-0.0348559	0.576742	0.956833
ENSMUSG00000049606.15	Zfp644	7.75866	0.269779	0.2736	6.70726e-14	6.47179e-13	-0.0324089	0.514326	0.935745	-0.0362294	0.463224	0.936727
ENSMUSG00000069601.12	Ank3	8.91701	0.309178	0.382695	6.72973e-14	6.48979e-13	0.0285963	0.649038	0.953048	-0.0449203	0.473291	0.938233
ENSMUSG00000000125.5	Wnt3	1.26645	0.847613	0.83362	7.16785e-14	6.90838e-13	0.169366	0.320477	0.888278	0.183359	0.190509	0.825059
ENSMUSG00000049728.13	Zfp668	3.92262	0.398795	0.361294	7.17839e-14	6.91463e-13	0.00141207	0.984393	0.999424	0.0389132	0.56579	0.955425
ENSMUSG00000039395.8	Mreg	2.17663	-0.690901	-0.63878	7.31574e-14	7.04295e-13	0.12262	0.285254	0.882228	0.0705001	0.589896	0.958396
ENSMUSG00000039117.15	Taf4a	4.42311	0.308346	0.356758	7.34195e-14	7.06419e-13	0.0902204	0.146529	0.83156	0.041808	0.478269	0.939966
ENSMUSG00000056486.16	Chn1	10.5098	0.37692	0.275007	7.42684e-14	7.14184e-13	-0.0926638	0.130452	0.822136	0.00924893	0.880075	0.988743
ENSMUSG00000064307.11	Lrrc51	1.5023	-0.61233	-0.835734	7.53255e-14	7.2394e-13	0.00889406	0.940434	0.99488	0.232298	0.110742	0.728186
ENSMUSG00000019433.8	Gipc1	5.30935	-0.30634	-0.446416	7.88752e-14	7.57629e-13	-0.0408725	0.546071	0.93786	0.0992032	0.154399	0.789831
ENSMUSG00000021115.13	Vrk1	4.15165	0.406988	0.420403	8.00604e-14	7.6858e-13	-0.140845	0.0687699	0.724937	-0.15426	0.0360486	0.523653
ENSMUSG00000047759.6	Hs3st3a1	-0.570912	0.916109	2.11301	8.21438e-14	7.88136e-13	0.942808	0.00767815	0.339833	-0.254091	0.251037	0.868039
ENSMUSG00000020900.14	Myh10	7.37012	0.369453	0.378889	8.24503e-14	7.90632e-13	0.00294093	0.965817	0.998204	-0.00649499	0.924137	0.991327
ENSMUSG00000048154.15	Kmt2d	6.54461	0.40128	0.65745	8.54797e-14	8.1922e-13	0.207296	0.0338187	0.624984	-0.0488736	0.612905	0.959652
ENSMUSG00000006235.5	Epor	2.43805	0.6549	0.556577	8.58608e-14	8.2241e-13	-0.0949285	0.423897	0.91841	0.00339413	0.974453	0.997041
ENSMUSG00000030495.11	Slc7a10	4.7019	-0.352299	-0.392324	8.63247e-14	8.25469e-13	0.0512652	0.441455	0.919978	0.0912903	0.1887	0.821946
ENSMUSG00000039461.11	Tcta	4.96162	-0.325404	-0.480775	8.62905e-14	8.25469e-13	-0.0360903	0.618502	0.948432	0.11928	0.111432	0.729744
ENSMUSG00000021848.14	Otx2	1.07351	-2.31427	-1.94589	8.63254e-14	8.25469e-13	0.507877	0.166532	0.843777	0.139505	0.734941	0.97417
ENSMUSG00000059401.12	Mamld1	4.29112	0.41185	0.39228	8.72724e-14	8.34056e-13	0.0782648	0.301865	0.885499	0.0978353	0.17634	0.812953
ENSMUSG00000052221.7	Ppp1r36	-0.249863	-1.13159	-1.53431	8.81058e-14	8.41549e-13	-0.243041	0.221559	0.863762	0.159676	0.593477	0.958588
ENSMUSG00000028467.14	Gba2	5.81857	0.413162	0.356927	8.82975e-14	8.42907e-13	-0.0339288	0.636993	0.95086	0.022306	0.752578	0.977295
ENSMUSG00000026277.12	Stk25	7.93323	-0.264113	-0.33718	8.83567e-14	8.43e-13	-0.0745419	0.172198	0.846336	-0.00147421	0.978595	0.997946
ENSMUSG00000034265.7	Zdhhc14	5.04977	-0.405509	-0.350349	8.91361e-14	8.4996e-13	-0.0408754	0.553042	0.938274	-0.0960358	0.17621	0.812953
ENSMUSG00000025892.14	Gria4	5.75261	-0.356888	-0.435432	8.95868e-14	8.53781e-13	-0.0362605	0.61208	0.9472	0.0422832	0.561996	0.95497
ENSMUSG00000003660.10	Snrnp200	7.31488	0.373489	0.344217	9.10329e-14	8.67077e-13	-0.0447565	0.499886	0.934088	-0.0154844	0.814349	0.981016
ENSMUSG00000030994.14	D7Ertd443e	2.13881	-0.611691	-0.798719	9.19863e-14	8.75668e-13	-0.222967	0.0648572	0.720471	-0.0359394	0.79372	0.979175
ENSMUSG00000079316.9	Rab9	5.09195	-0.289243	-0.292377	9.26877e-14	8.81853e-13	-0.0792132	0.129498	0.821232	-0.0760793	0.161565	0.801944
ENSMUSG00000054814.13	Usp46	6.92335	-0.299722	-0.301632	9.39917e-14	8.93761e-13	0.0317138	0.563556	0.939628	0.0336241	0.54466	0.952018
ENSMUSG00000031386.13	Hcfc1	6.77403	0.284324	0.336314	9.40954e-14	8.94247e-13	0.0485135	0.394543	0.911499	-0.003476	0.950799	0.995385
ENSMUSG00000036591.14	Arhgap21	7.61538	0.289778	0.315659	9.43556e-14	8.96221e-13	0.0107892	0.84597	0.983188	-0.0150923	0.784471	0.978639
ENSMUSG00000044279.14	Crb3	-1.83746	-2.8497	-3.4495	9.66767e-14	9.17756e-13	-0.0100704	0.978235	0.999065	0.589722	0.512023	0.947399
ENSMUSG00000030638.12	Sh3gl3	5.03538	-0.301041	-0.304927	9.69393e-14	9.19736e-13	-0.0736238	0.176529	0.849446	-0.0697378	0.218471	0.842672
ENSMUSG00000047671.7	Tctex1d4	-1.71253	-2.18267	-3.15282	9.74423e-14	9.23994e-13	-0.491544	0.126973	0.817428	0.478608	0.51841	0.948742
ENSMUSG00000023367.13	Tmem176a	3.18978	-0.570338	-0.540581	1.02355e-13	9.70038e-13	0.250944	0.0112909	0.40679	0.221187	0.0388245	0.537861
ENSMUSG00000028563.15	Tm2d1	4.39502	-0.302991	-0.364857	1.03422e-13	9.79606e-13	-0.00410669	0.944844	0.99584	0.05776	0.35799	0.903815
ENSMUSG00000027276.7	Jag1	4.17318	0.369604	0.312352	1.0468e-13	9.90969e-13	-0.203932	0.00169981	0.162724	-0.14668	0.0167704	0.374041
ENSMUSG00000028126.15	Pip5k1a	6.38863	0.461111	0.30736	1.05884e-13	1.00181e-12	-0.0548022	0.458237	0.927224	0.0989488	0.176758	0.813201
ENSMUSG00000049336.15	Tenm2	6.93074	-0.404903	-0.340057	1.07243e-13	1.0141e-12	-0.0529582	0.44317	0.920401	-0.117804	0.0904758	0.698608
ENSMUSG00000035275.13	Raver2	5.47221	-0.338049	-0.360722	1.08678e-13	1.0271e-12	0.0408519	0.518896	0.935938	0.063525	0.328205	0.894664
ENSMUSG00000055761.13	Nkain3	4.95893	-0.354477	-0.459859	1.10552e-13	1.04424e-12	-0.231632	0.00157139	0.160311	-0.12625	0.094973	0.705211
ENSMUSG00000038295.13	Atg9b	0.760825	-0.650761	-1.03815	1.18356e-13	1.11733e-12	-0.124792	0.354104	0.897874	0.262594	0.143655	0.772933
ENSMUSG00000022811.15	Zfp148	8.04915	0.242744	0.251832	1.2093e-13	1.141e-12	-0.00997624	0.826939	0.980669	-0.019064	0.674408	0.967795
ENSMUSG00000021725.8	Parp8	4.85103	-0.26851	-0.440426	1.24755e-13	1.17644e-12	0.0381624	0.552267	0.938269	0.210079	0.00167686	0.100612
ENSMUSG00000071265.8	1700086L19Rik	5.06113	0.389383	0.467978	1.26457e-13	1.19183e-12	-0.149789	0.0596063	0.708094	-0.228384	0.00318656	0.151251
ENSMUSG00000025665.15	Rps6ka6	2.88925	-0.54582	-0.651469	1.27623e-13	1.20215e-12	-0.154109	0.142237	0.829244	-0.0484603	0.672905	0.967407
ENSMUSG00000020122.15	Egfr	4.68206	-0.412732	-0.386685	1.27867e-13	1.20379e-12	-0.0433198	0.550727	0.938026	-0.0693667	0.357379	0.903815
ENSMUSG00000022722.17	Arl6	4.73204	-0.360088	-0.315098	1.32048e-13	1.24246e-12	-0.00146343	0.981039	0.999065	-0.0464532	0.469513	0.936727
ENSMUSG00000038059.6	Smim3	4.13666	0.362351	0.402928	1.32741e-13	1.24829e-12	0.104633	0.14826	0.83156	0.0640562	0.34989	0.900624
ENSMUSG00000021928.8	Ebpl	3.52967	-0.5388	-0.494786	1.34031e-13	1.25973e-12	0.0138403	0.881585	0.987568	-0.0301735	0.760613	0.97744
ENSMUSG00000075410.11	Gm11744	1.8854	-0.518128	-0.698614	1.34536e-13	1.26378e-12	-0.24399	0.0177747	0.494097	-0.0635035	0.604103	0.958588
ENSMUSG00000004642.12	Slbp	4.19247	-0.367185	-0.39148	1.34763e-13	1.26522e-12	-0.0371179	0.584693	0.943482	-0.0128235	0.858304	0.985187
ENSMUSG00000087075.1	A230065H16Rik	-0.14757	1.37682	1.67521	1.34868e-13	1.26551e-12	0.251479	0.449578	0.924351	-0.0469114	0.843233	0.983534
ENSMUSG00000045328.10	Cenpe	1.84644	-0.787389	-0.565458	1.35903e-13	1.27451e-12	-0.0631677	0.593144	0.945868	-0.285098	0.0384375	0.534759
ENSMUSG00000037469.8	Papl	-1.38547	-2.29809	-2.68036	1.38687e-13	1.2999e-12	-0.0295716	0.928723	0.993104	0.352702	0.581616	0.956844
ENSMUSG00000038690.14	Atp5j2	6.90321	-0.389788	-0.435652	1.38876e-13	1.30096e-12	0.0642275	0.395684	0.911513	0.110091	0.148932	0.783997
ENSMUSG00000026672.10	Optn	4.11129	-0.381305	-0.349727	1.40838e-13	1.31861e-12	-0.00662161	0.919968	0.991571	-0.0381995	0.585085	0.957281
ENSMUSG00000105530.1	RP24-170C14.2	0.0420763	1.0435	1.38259	1.43842e-13	1.346e-12	0.0562953	0.832144	0.981176	-0.282789	0.134671	0.763216
ENSMUSG00000085030.1	2810455O05Rik	2.82647	0.7075	0.40321	1.47246e-13	1.3771e-12	-0.14641	0.19807	0.855394	0.157879	0.132584	0.759432
ENSMUSG00000095407.1	Tmem200c	2.4283	-0.627287	-0.767139	1.49582e-13	1.39817e-12	-0.114313	0.347033	0.894924	0.025538	0.850212	0.984135
ENSMUSG00000104339.1	C130089K02Rik	-0.0350864	1.19352	1.64849	1.51435e-13	1.41472e-12	0.390839	0.204933	0.85923	-0.0641283	0.772986	0.978639
ENSMUSG00000041852.13	Tcf20	8.9627	0.299953	0.354591	1.52571e-13	1.42455e-12	0.158943	0.00850787	0.358577	0.104305	0.0832767	0.682054
ENSMUSG00000036655.7	Colec11	-0.202612	-1.21602	-1.3784	1.52895e-13	1.42679e-12	-0.219349	0.264591	0.880616	-0.0569769	0.844841	0.983757
ENSMUSG00000037791.14	Phf12	4.84788	0.29507	0.29593	1.5303e-13	1.42728e-12	0.00167744	0.976036	0.999065	0.000817153	0.987831	0.999043
ENSMUSG00000052584.9	Serp2	5.93589	-0.388956	-0.494844	1.55011e-13	1.44496e-12	-0.0197786	0.806235	0.978229	0.0861097	0.293207	0.886488
ENSMUSG00000051855.14	Mest	4.36313	-0.471428	-0.274023	1.55977e-13	1.45317e-12	0.163628	0.0229162	0.551542	-0.0337775	0.652523	0.964186
ENSMUSG00000039048.13	Foxred1	4.82856	-0.254188	-0.327809	1.61043e-13	1.49955e-12	-0.0298086	0.569118	0.941988	0.0438129	0.424996	0.927685
ENSMUSG00000001435.13	Col18a1	2.18085	-0.740378	-0.636567	1.63916e-13	1.52547e-12	0.24431	0.0453511	0.662196	0.140499	0.308488	0.890976
ENSMUSG00000019990.13	Pde7b	5.08526	0.302138	0.276526	1.64074e-13	1.5261e-12	-0.134089	0.0143182	0.452657	-0.108476	0.0400534	0.545136
ENSMUSG00000040624.16	Plekhg1	4.91784	0.4589	0.612597	1.67454e-13	1.55669e-12	0.102942	0.302759	0.885499	-0.0507549	0.602442	0.958588
ENSMUSG00000020362.12	Cnot6	5.73454	0.349444	0.484721	1.71345e-13	1.592e-12	-0.0178963	0.817553	0.979312	-0.153173	0.0444327	0.564473
ENSMUSG00000030615.10	Tmem126a	4.48923	-0.331287	-0.414284	1.72374e-13	1.60068e-12	-0.0749679	0.264096	0.880616	0.00802955	0.90916	0.991084
ENSMUSG00000036873.12	2410004B18Rik	4.61383	-0.304482	-0.341123	1.73268e-13	1.60811e-12	0.0280399	0.629858	0.949887	0.0646809	0.29013	0.884719
ENSMUSG00000014856.11	Tmem208	4.46586	-0.34799	-0.446792	1.76132e-13	1.6338e-12	0.0317136	0.658132	0.954777	0.130515	0.0819104	0.679529
ENSMUSG00000029392.11	Rilpl1	6.14834	0.449271	0.287728	1.78763e-13	1.6573e-12	-0.0272996	0.704597	0.964767	0.134244	0.0596022	0.622766
ENSMUSG00000016918.14	Sulf1	3.27826	-1.61653	-1.43491	1.80004e-13	1.66699e-12	0.308195	0.266834	0.881975	0.126571	0.65718	0.965042
ENSMUSG00000027312.13	Atrn	7.75421	0.370269	0.346782	1.79964e-13	1.66699e-12	-0.0580027	0.385893	0.908275	-0.0345156	0.604315	0.958588
ENSMUSG00000063802.4	Hspbp1	5.31405	-0.245796	-0.415161	1.8031e-13	1.66892e-12	-0.0053831	0.929268	0.993104	0.163982	0.00879683	0.269117
ENSMUSG00000016356.16	Col20a1	1.01849	0.906066	0.754734	1.81801e-13	1.6818e-12	0.24695	0.163586	0.843413	0.398281	0.00511565	0.198768
ENSMUSG00000036390.7	Gadd45a	2.02206	0.629042	0.645784	1.83565e-13	1.6972e-12	0.293486	0.0217469	0.543354	0.276743	0.0123484	0.324685
ENSMUSG00000025439.4	Clns1a	6.42247	-0.234114	-0.282554	1.84267e-13	1.70277e-12	-0.0482328	0.307393	0.885919	0.000207275	0.996563	1
ENSMUSG00000021700.9	Rab3c	8.18356	-0.446219	-0.37599	1.84626e-13	1.70517e-12	0.0742535	0.336259	0.891112	0.00402508	0.958519	0.995718
ENSMUSG00000021895.9	Arhgef3	6.33513	0.381319	0.3642	1.87376e-13	1.72962e-12	-0.0744717	0.285578	0.882228	-0.0573524	0.405399	0.92307
ENSMUSG00000097311.6	Gm26871	2.40485	0.851433	0.756853	1.87856e-13	1.73312e-12	-0.17477	0.264355	0.880616	-0.0801893	0.576504	0.956833
ENSMUSG00000068184.6	Ndufaf2	3.61795	-0.452087	-0.457084	1.90074e-13	1.75263e-12	0.00139075	0.986396	0.999424	0.00638827	0.941714	0.994287
ENSMUSG00000049097.9	Ankrd34a	4.78901	0.352721	0.333079	1.93189e-13	1.78039e-12	0.0504935	0.438819	0.91982	0.0701347	0.264419	0.872942
ENSMUSG00000026249.9	Serpine2	7.42194	-0.474353	-0.425441	1.9365e-13	1.78367e-12	0.00950797	0.909813	0.990305	-0.0394037	0.640196	0.962823
ENSMUSG00000055653.12	Gpc3	2.42447	-0.790202	-0.238177	1.94407e-13	1.78968e-12	-0.42806	1.67899e-05	0.00608725	-0.980085	1.40694e-18	4.79486e-15
ENSMUSG00000063179.11	Pstk	3.77835	-0.424712	-0.473333	1.94812e-13	1.79244e-12	-0.102413	0.203094	0.857039	-0.0537919	0.530117	0.949285
ENSMUSG00000051359.13	Ncald	9.74766	0.382835	0.304368	1.97763e-13	1.81861e-12	-0.0678239	0.297056	0.884396	0.010644	0.869983	0.988066
ENSMUSG00000010136.13	Pifo	-0.932021	-2.94536	-2.50025	1.99785e-13	1.83621e-12	0.344877	0.401818	0.911957	-0.100238	0.875406	0.988681
ENSMUSG00000021760.3	Gpx8	2.53406	-0.69281	-0.609031	2.0332e-13	1.8677e-12	-0.0685248	0.554023	0.938274	-0.152303	0.234286	0.856894
ENSMUSG00000030986.11	Dhx32	5.30458	0.333106	0.255362	2.03826e-13	1.87033e-12	-0.0760251	0.179986	0.849754	0.00171825	0.975134	0.997197
ENSMUSG00000042514.10	Klhl14	-0.718944	-1.40087	-1.56654	2.0376e-13	1.87033e-12	-0.40144	0.0593498	0.708094	-0.235775	0.506934	0.947167
ENSMUSG00000040632.14	Nrl	0.758943	-0.956805	-0.699121	2.0596e-13	1.88889e-12	0.164802	0.235169	0.870384	-0.0928821	0.60848	0.958588
ENSMUSG00000028106.12	Rprd2	5.54007	0.356907	0.431427	2.13059e-13	1.95189e-12	0.0154934	0.833373	0.981176	-0.0590269	0.413307	0.924273
ENSMUSG00000104178.1	Gm9916	0.390566	1.03805	1.0984	2.12953e-13	1.95189e-12	0.0497716	0.828329	0.981075	-0.0105795	0.950936	0.995385
ENSMUSG00000046886.5	Zfp474	-1.77125	-2.83914	-3.90368	2.17293e-13	1.98962e-12	0.211544	0.602199	0.946684	1.27608	0.183091	0.81481
ENSMUSG00000021905.12	Dph3	4.91156	-0.376065	-0.349238	2.27323e-13	2.08034e-12	0.0553483	0.407252	0.914383	0.0285209	0.679954	0.967847
ENSMUSG00000026121.12	Sema4c	3.05224	0.36445	0.499296	2.31831e-13	2.12045e-12	0.0139151	0.869123	0.984416	-0.120931	0.113033	0.732205
ENSMUSG00000026058.10	Khdrbs2	3.79792	0.549852	0.362031	2.39491e-13	2.18934e-12	-0.2331	0.00992397	0.387854	-0.045279	0.598087	0.958588
ENSMUSG00000024008.14	Cpne5	3.94544	0.494687	0.481566	2.43232e-13	2.22235e-12	-0.0400414	0.667899	0.956542	-0.0269202	0.762216	0.978397
ENSMUSG00000016940.17	Kctd2	5.64206	-0.245336	-0.274377	2.44525e-13	2.23296e-12	-0.0271091	0.56861	0.941988	0.00193192	0.96855	0.996095
ENSMUSG00000004285.11	Atp6v1f	6.55694	-0.328993	-0.452001	2.46781e-13	2.25235e-12	0.0027792	0.969239	0.998918	0.125787	0.0846716	0.685761
ENSMUSG00000031750.14	Il34	5.13885	-0.477276	-0.498676	2.57585e-13	2.3497e-12	-0.0499493	0.578041	0.942561	-0.0285497	0.755863	0.977295
ENSMUSG00000021244.14	Ylpm1	6.15121	0.289801	0.408988	2.58851e-13	2.35999e-12	0.00525009	0.936061	0.994014	-0.113937	0.0770274	0.667782
ENSMUSG00000017390.14	Aldoc	10.0304	-0.503169	-0.464004	2.69602e-13	2.45669e-12	0.0878289	0.333366	0.889454	0.0486635	0.592041	0.958396
ENSMUSG00000058301.6	Upf1	6.13112	0.39015	0.336461	2.72185e-13	2.47891e-12	0.0267021	0.699287	0.963571	0.0803913	0.238787	0.860298
ENSMUSG00000029651.15	Mtus2	5.26742	0.28542	0.29307	2.73e-13	2.485e-12	-0.0309795	0.572079	0.942337	-0.03863	0.467226	0.936727
ENSMUSG00000026749.10	Nek6	6.02232	0.323965	0.254627	2.76187e-13	2.51267e-12	-0.0926502	0.0954729	0.773845	-0.0233125	0.669603	0.966804
ENSMUSG00000017740.15	Slc12a5	8.53793	0.369724	0.371951	2.80452e-13	2.5501e-12	-0.0159523	0.818121	0.979675	-0.0181799	0.792739	0.979175
ENSMUSG00000022382.13	Wnt7b	5.9528	-0.30918	-0.368011	2.81388e-13	2.55725e-12	0.0297715	0.63326	0.94998	0.0886024	0.163612	0.803077
ENSMUSG00000071757.9	Zhx2	5.31545	0.261283	0.35655	2.81823e-13	2.55985e-12	0.0647278	0.267466	0.881975	-0.0305388	0.589913	0.958396
ENSMUSG00000041272.10	Tox	1.47201	-0.901274	-0.519373	2.84788e-13	2.5854e-12	0.0613896	0.63169	0.94998	-0.320511	0.035441	0.52083
ENSMUSG00000046160.6	Olig1	6.15219	-0.355062	-0.359537	2.87378e-13	2.60752e-12	0.0969781	0.144039	0.829408	0.101453	0.132262	0.759432
ENSMUSG00000021303.12	Gng4	3.53057	-0.496196	-0.325599	2.89413e-13	2.62458e-12	0.0825793	0.285513	0.882228	-0.0880181	0.289455	0.883927
ENSMUSG00000038705.12	Gmeb2	4.36611	0.357716	0.339226	2.90308e-13	2.6313e-12	0.00872021	0.896513	0.990305	0.0272099	0.67019	0.967109
ENSMUSG00000026578.6	Ccdc181	4.3605	-0.331237	-0.349706	2.96751e-13	2.68827e-12	-0.0865289	0.161657	0.841011	-0.0680594	0.297025	0.887787
ENSMUSG00000106049.1	RP23-276C23.2	0.319156	1.22556	1.00683	3.13673e-13	2.84006e-12	-0.296195	0.222555	0.863954	-0.0774634	0.672111	0.967283
ENSMUSG00000006057.14	Atp5g1	7.18072	-0.260276	-0.383246	3.20456e-13	2.89993e-12	-0.00164544	0.978074	0.999065	0.121325	0.0447883	0.564473
ENSMUSG00000033400.13	Agl	6.07266	-0.265761	-0.240273	3.21918e-13	2.91162e-12	0.0620326	0.189634	0.852047	0.036545	0.449563	0.934773
ENSMUSG00000047084.8	Ngrn	4.95933	-0.260404	-0.387531	3.25372e-13	2.9413e-12	-0.0622884	0.294844	0.884396	0.0648389	0.294268	0.886934
ENSMUSG00000074746.2	Pdzd8	6.92688	0.273992	0.224918	3.26742e-13	2.95211e-12	-0.0575136	0.228183	0.868255	-0.00844005	0.858184	0.985187
ENSMUSG00000005534.9	Insr	6.0847	0.218522	0.284563	3.32202e-13	2.99985e-12	0.0111812	0.813566	0.978999	-0.0548604	0.237445	0.858692
ENSMUSG00000054611.15	Kdm2a	6.41849	0.264117	0.258348	3.36499e-13	3.03704e-12	-0.016138	0.744144	0.970743	-0.0103695	0.831373	0.982048
ENSMUSG00000019230.13	Lhx9	4.60333	-0.488487	-0.354972	3.37868e-13	3.04779e-12	-0.139735	0.079344	0.748214	-0.27325	0.000904299	0.0650179
ENSMUSG00000026097.8	Ormdl1	3.15424	-0.474594	-0.418828	3.40517e-13	3.07006e-12	0.120837	0.135758	0.825979	0.0650703	0.463668	0.936727
ENSMUSG00000026491.12	Ahctf1	6.37609	0.36703	0.295979	3.41253e-13	3.07507e-12	-0.0865525	0.17344	0.849446	-0.015501	0.805215	0.980455
ENSMUSG00000059854.7	Hydin	0.741562	-1.75383	-1.69823	3.53919e-13	3.18751e-12	0.0962626	0.746525	0.970743	0.0406656	0.907218	0.991084
ENSMUSG00000032718.4	Mansc1	2.92623	0.493821	0.629423	3.56378e-13	3.20796e-12	0.0312692	0.775191	0.973027	-0.104332	0.299131	0.88837
ENSMUSG00000027602.8	Map1lc3a	6.80888	-0.225261	-0.354212	3.72561e-13	3.35187e-12	0.0413212	0.445313	0.921561	0.170272	0.00191671	0.111235
ENSMUSG00000009090.16	Ap1b1	7.54119	-0.289022	-0.241675	3.83621e-13	3.44956e-12	0.00497463	0.921373	0.991848	-0.0423733	0.403719	0.92238
ENSMUSG00000035443.9	Thyn1	5.51001	-0.249535	-0.370413	3.8561e-13	3.4656e-12	-0.0677749	0.237373	0.872296	0.0531029	0.367976	0.905568
ENSMUSG00000037896.16	Rcor1	4.39266	0.395695	0.369514	3.87175e-13	3.47784e-12	-0.0340067	0.644932	0.951814	-0.00782509	0.911866	0.991084
ENSMUSG00000000532.10	Acvr1b	6.62384	0.318007	0.27209	3.90478e-13	3.50566e-12	-0.0833064	0.139589	0.828409	-0.0373894	0.502591	0.947
ENSMUSG00000035041.8	Creb3l3	-0.267459	-0.994502	-1.6405	3.91048e-13	3.50893e-12	-0.430435	0.036963	0.6375	0.215558	0.478106	0.939966
ENSMUSG00000031723.7	Txnl4b	4.39703	-0.396346	-0.390385	3.9274e-13	3.52226e-12	0.0204528	0.77769	0.973516	0.0144913	0.848323	0.984135
ENSMUSG00000020160.17	Meis1	-0.0957372	-1.18006	-1.46254	4.22819e-13	3.79002e-12	-0.203429	0.328679	0.889067	0.0790511	0.789032	0.979175
ENSMUSG00000074158.8	9830147E19Rik	2.36485	0.584692	0.498509	4.23297e-13	3.79231e-12	-0.0935701	0.393514	0.911454	-0.00738708	0.939139	0.993485
ENSMUSG00000038252.12	Ncapd2	4.0756	0.34523	0.571757	4.25816e-13	3.81288e-12	0.193674	0.0290148	0.598563	-0.032853	0.697642	0.970196
ENSMUSG00000055862.6	Izumo4	3.383	-0.398228	-0.500427	4.2618e-13	3.81413e-12	-0.11874	0.141909	0.829244	-0.0165406	0.850372	0.984135
ENSMUSG00000027834.14	Serpini1	7.61203	-0.351371	-0.354204	4.3364e-13	3.87886e-12	-0.0186862	0.777854	0.973516	-0.0158537	0.811833	0.980781
ENSMUSG00000031870.15	Pgr	4.25206	-0.39375	-0.565605	4.3493e-13	3.88836e-12	-0.061436	0.485688	0.932255	0.110419	0.230011	0.85259
ENSMUSG00000028790.12	Khdrbs1	6.68964	0.375109	0.347886	4.38131e-13	3.91492e-12	-0.0705911	0.304105	0.885499	-0.0433675	0.524125	0.949268
ENSMUSG00000105983.1	RP23-140B23.1	1.55843	1.01549	1.10965	4.49242e-13	4.0121e-12	-0.0501097	0.813074	0.978999	-0.144268	0.440155	0.933934
ENSMUSG00000078117.2	Gm16485	2.68068	-0.698054	-0.650746	4.57735e-13	4.08581e-12	0.090091	0.462328	0.927848	0.0427825	0.74854	0.977042
ENSMUSG00000031246.13	Sh3bgrl	7.11447	-0.445184	-0.359509	4.62295e-13	4.12435e-12	-0.0294717	0.701438	0.963985	-0.115147	0.136271	0.766415
ENSMUSG00000102206.4	Pcdha11	1.35721	0.764448	0.648771	4.66975e-13	4.16174e-12	-0.251611	0.0889042	0.764866	-0.135934	0.261688	0.872942
ENSMUSG00000040147.13	Maob	4.80494	-0.395848	-0.284008	4.66771e-13	4.16174e-12	0.0153333	0.813118	0.978999	-0.0965065	0.151143	0.785961
ENSMUSG00000027827.15	Kcnab1	7.07866	0.516454	0.435544	4.69404e-13	4.1812e-12	-0.0993106	0.275065	0.881975	-0.0184011	0.839033	0.983207
ENSMUSG00000013483.13	Card14	-0.290642	1.57351	1.56542	4.71664e-13	4.19914e-12	1.09	0.00311436	0.231153	1.09808	1.93507e-05	0.00365442
ENSMUSG00000070469.10	Adamtsl3	1.33387	0.882902	0.758389	4.73809e-13	4.21603e-12	0.406589	0.019553	0.519032	0.531101	0.000281933	0.0283464
ENSMUSG00000003119.13	Cdk12	5.30994	0.317586	0.255848	4.81381e-13	4.28117e-12	-0.0478262	0.391631	0.911054	0.0139118	0.797668	0.979175
ENSMUSG00000038628.8	Polr3k	5.13046	-0.293682	-0.300727	4.82922e-13	4.29264e-12	-0.0045994	0.933429	0.993481	0.00244578	0.965815	0.996095
ENSMUSG00000078815.7	Cacng6	0.931758	0.836463	0.766176	4.86339e-13	4.32076e-12	-0.104876	0.540489	0.937432	-0.0345886	0.796997	0.979175
ENSMUSG00000079144.7	A130010J15Rik	3.10795	-0.372065	-0.469425	4.95796e-13	4.40249e-12	-0.193377	0.010141	0.390075	-0.0960164	0.249086	0.868039
ENSMUSG00000017491.8	Rarb	2.79246	-0.54878	-0.461382	4.96885e-13	4.40985e-12	-0.0584329	0.523004	0.936491	-0.145831	0.150298	0.785457
ENSMUSG00000056900.12	Usp13	4.67042	0.3706	0.372981	5.17961e-13	4.59451e-12	-0.0864967	0.226095	0.868047	-0.0888779	0.196989	0.826014
ENSMUSG00000096025.2	Gm38400	1.58981	-0.65239	-0.722403	5.19969e-13	4.60992e-12	-0.160203	0.175156	0.849446	-0.0901906	0.524437	0.949268
ENSMUSG00000029175.16	Slc35f6	5.04673	0.253529	0.315681	5.41796e-13	4.80094e-12	0.079139	0.146846	0.83156	0.0169872	0.746623	0.976312
ENSMUSG00000044349.14	Snhg11	6.15055	-0.408855	-0.509885	5.44977e-13	4.82662e-12	-0.00356639	0.966841	0.998601	0.097463	0.262043	0.872942
ENSMUSG00000028807.2	Zbtb8a	2.53922	0.668029	0.290391	5.57065e-13	4.93111e-12	-0.347457	0.000892084	0.113441	0.030181	0.749212	0.977042
ENSMUSG00000026173.14	Plcd4	4.42167	-0.378818	-0.290739	5.61112e-13	4.96436e-12	0.0179889	0.775897	0.973132	-0.0700907	0.290684	0.884865
ENSMUSG00000020150.12	Gamt	3.45785	-0.395503	-0.527604	5.68392e-13	5.02615e-12	-0.0268692	0.748298	0.970743	0.105231	0.24375	0.863911
ENSMUSG00000000171.4	Sdhd	6.72059	-0.231963	-0.345912	5.79151e-13	5.11864e-12	-0.0629632	0.245657	0.875951	0.050986	0.353702	0.903308
ENSMUSG00000043154.14	Ppp2r3a	6.14326	-0.268509	-0.260913	5.83373e-13	5.15328e-12	-0.0612965	0.217447	0.862477	-0.0688918	0.174035	0.809814
ENSMUSG00000071657.11	Bscl2	5.65549	-0.257604	-0.242924	5.86841e-13	5.18123e-12	-0.00187645	0.968087	0.99866	-0.0165567	0.731648	0.974099
ENSMUSG00000032679.11	Cd59a	3.20338	-0.560271	-0.641174	5.93949e-13	5.24127e-12	0.120234	0.272381	0.881975	0.201137	0.0866233	0.687409
ENSMUSG00000002083.11	Bbc3	2.64057	0.745062	0.647981	5.9545e-13	5.25179e-12	-0.215001	0.119548	0.807563	-0.117921	0.354566	0.903308
ENSMUSG00000000355.12	Mcts1	5.34761	-0.252383	-0.342851	5.96063e-13	5.25448e-12	-0.115144	0.0371607	0.637668	-0.0246767	0.665158	0.965753
ENSMUSG00000035473.9	Galm	1.36307	-0.835626	-0.64082	6.08313e-13	5.3597e-12	0.277004	0.0353517	0.633375	0.0821984	0.604392	0.958588
ENSMUSG00000000392.16	Fap	-0.448855	-2.12367	-1.15392	6.10068e-13	5.37238e-12	0.0246183	0.92735	0.992952	-0.945128	0.0138172	0.342218
ENSMUSG00000011427.14	Zfp790	4.55002	0.319519	0.330431	6.15429e-13	5.41679e-12	0.00732138	0.90738	0.990305	-0.00359111	0.952397	0.995535
ENSMUSG00000051351.13	Zfp46	5.40217	0.339572	0.252864	6.17162e-13	5.42924e-12	-0.106408	0.0677962	0.724937	-0.0197001	0.728812	0.974053
ENSMUSG00000009471.3	Myod1	-1.66089	1.81197	2.87619	6.22816e-13	5.47615e-12	-0.0704045	0.915913	0.990675	-1.13463	0.00039705	0.0373797
ENSMUSG00000020661.14	Dnmt3a	5.98809	0.272562	0.270159	6.377e-13	5.60413e-12	0.0213611	0.681455	0.959311	0.0237636	0.641509	0.962874
ENSMUSG00000001052.14	Sec24b	4.74197	0.391622	0.423166	6.54133e-13	5.74558e-12	0.0269604	0.730629	0.968943	-0.0045834	0.951803	0.995535
ENSMUSG00000033676.12	Gabrb3	8.70973	0.407438	0.360283	6.56137e-13	5.76021e-12	-0.109535	0.135777	0.825979	-0.0623809	0.394834	0.919121
ENSMUSG00000005410.5	Mcm5	2.68169	0.5857	0.467991	6.65078e-13	5.8357e-12	0.0978233	0.3633	0.901478	0.215532	0.0271585	0.46751
ENSMUSG00000037993.7	Dhx38	5.20093	0.304349	0.249136	6.716e-13	5.8899e-12	-0.0271491	0.616581	0.947667	0.0280635	0.593295	0.958588
ENSMUSG00000030555.14	Ttc23	2.0632	-0.629981	-0.60457	6.7471e-13	5.91413e-12	0.0081829	0.940419	0.99488	-0.0172277	0.891453	0.989536
ENSMUSG00000042282.4	Gucy2f	0.70191	-1.28444	-0.707982	7.01904e-13	6.14933e-12	-0.114512	0.515687	0.935745	-0.690973	0.00164627	0.0994243
ENSMUSG00000106379.1	Lhfpl3	4.35937	-0.340585	-0.277103	7.02439e-13	6.15085e-12	0.0128207	0.825009	0.980137	-0.0506618	0.408372	0.92384
ENSMUSG00000027327.15	1700037H04Rik	4.00434	-0.286994	-0.404165	7.14547e-13	6.25366e-12	-0.0503505	0.426425	0.91841	0.06682	0.323699	0.894078
ENSMUSG00000032727.12	Mier3	4.84901	0.47619	0.41181	7.48704e-13	6.54923e-12	-0.0861423	0.318438	0.888278	-0.0217625	0.795908	0.979175
ENSMUSG00000031451.5	Gas6	6.00083	-0.317004	-0.318268	7.93655e-13	6.93888e-12	0.0452827	0.450338	0.924375	0.0465471	0.446025	0.934394
ENSMUSG00000055024.11	Ep300	5.80299	0.291727	0.393282	8.0549e-13	7.03875e-12	0.0387525	0.554192	0.938274	-0.0628023	0.328643	0.894951
ENSMUSG00000032353.8	Tmed3	4.7358	-0.305829	-0.363201	8.28495e-13	7.23606e-12	0.00780044	0.900057	0.990305	0.0651725	0.314484	0.891984
ENSMUSG00000039577.16	Nphp4	4.07154	0.443095	0.247836	8.35352e-13	7.29221e-12	-0.0524346	0.467855	0.928031	0.142824	0.0377782	0.534759
ENSMUSG00000045312.10	Lhfpl2	6.15852	0.355585	0.295706	8.36111e-13	7.29458e-12	-0.133782	0.0344795	0.626326	-0.0739026	0.236434	0.858111
ENSMUSG00000000881.11	Dlg3	7.86154	0.564841	0.508399	8.36479e-13	7.29458e-12	-0.0847857	0.409832	0.915925	-0.0283441	0.782465	0.978639
ENSMUSG00000026650.14	Meig1	0.791673	-0.952355	-0.834099	8.53864e-13	7.44237e-12	-0.0936416	0.536403	0.937174	-0.211898	0.272814	0.876592
ENSMUSG00000000058.6	Cav2	5.00756	-0.447873	-0.234483	8.73019e-13	7.60544e-12	0.0197658	0.774909	0.973027	-0.193624	0.00636951	0.223786
ENSMUSG00000037703.13	Lzts3	7.78169	0.287609	0.246523	8.78634e-13	7.65044e-12	0.00277169	0.957241	0.997433	0.0438583	0.393852	0.918307
ENSMUSG00000038065.12	Mturn	8.00724	-0.375188	-0.299513	9.08399e-13	7.90558e-12	0.0567775	0.386058	0.908275	-0.018897	0.773649	0.978639
ENSMUSG00000090223.1	Pcp4	4.74994	0.50826	0.467724	9.11287e-13	7.92666e-12	-0.00176649	0.985133	0.999424	0.0387698	0.674973	0.967795
ENSMUSG00000024664.4	Fads3	4.47287	-0.414422	-0.398226	9.15339e-13	7.95785e-12	-0.0135345	0.859065	0.984311	-0.02973	0.707727	0.971398
ENSMUSG00000057963.8	Itpk1	5.95808	0.339117	0.306446	9.30945e-13	8.08939e-12	0.0999344	0.110967	0.797544	0.132606	0.0316507	0.499239
ENSMUSG00000022185.17	Acin1	6.41493	0.323207	0.301176	9.43862e-13	8.19745e-12	-0.0305641	0.612046	0.9472	-0.00853313	0.886027	0.989381
ENSMUSG00000034040.15	Wbscr17	6.81635	0.34684	0.348465	9.48745e-13	8.23566e-12	-0.0667591	0.316341	0.888278	-0.0683843	0.300553	0.888992
ENSMUSG00000031906.8	Smpd3	6.50981	0.268713	0.342418	9.58621e-13	8.31716e-12	-0.0123799	0.832128	0.981176	-0.0860848	0.135385	0.765182
ENSMUSG00000038967.12	Pdk2	5.90671	-0.350881	-0.331414	9.60328e-13	8.32773e-12	-0.00878298	0.892265	0.98969	-0.0282501	0.668525	0.965992
ENSMUSG00000013629.15	Cad	4.54867	0.385612	0.408925	9.80193e-13	8.49567e-12	0.0864403	0.263033	0.880616	0.0631272	0.396413	0.920172
ENSMUSG00000027875.11	Hmgcs2	3.10903	-0.471252	-0.478573	9.82567e-13	8.51192e-12	0.114346	0.188676	0.852047	0.121668	0.200775	0.827472
ENSMUSG00000031068.7	Glrx3	6.47189	-0.301938	-0.335276	1.01817e-12	8.81586e-12	0.0220966	0.714085	0.966132	0.0554345	0.364512	0.905568
ENSMUSG00000008822.14	Acyp1	3.8981	-0.42991	-0.519734	1.02002e-12	8.82735e-12	-0.127122	0.148287	0.83156	-0.037298	0.687275	0.968972
ENSMUSG00000019851.7	Perp	1.44809	-0.926573	-0.994565	1.02458e-12	8.86237e-12	-0.119567	0.481929	0.930399	-0.0515754	0.793304	0.979175
ENSMUSG00000103502.1	9330121J05Rik	1.17556	-0.783835	-0.914862	1.03566e-12	8.95364e-12	0.087779	0.548967	0.937919	0.218806	0.221779	0.845073
ENSMUSG00000053279.6	Aldh1a1	6.83909	0.454067	0.530128	1.05168e-12	9.08753e-12	0.277719	0.00320408	0.231153	0.201658	0.0310731	0.494548
ENSMUSG00000019828.12	Grm1	6.92053	0.539879	0.475253	1.07128e-12	9.25217e-12	-0.156816	0.109577	0.795903	-0.0921897	0.344524	0.900498
ENSMUSG00000025019.14	Lcor	4.49026	0.386928	0.344752	1.0805e-12	9.32708e-12	-0.0392574	0.585665	0.943794	0.00291924	0.966349	0.996095
ENSMUSG00000053395.14	Cacng8	6.2212	0.341608	0.339595	1.08838e-12	9.39034e-12	-0.0441746	0.501027	0.934088	-0.0421617	0.515205	0.947771
ENSMUSG00000002346.15	Slc25a42	2.86356	0.428018	0.740669	1.11705e-12	9.63287e-12	0.252994	0.0311333	0.605821	-0.0596568	0.580291	0.956844
ENSMUSG00000036492.11	Rnf39	0.909144	0.800634	0.931992	1.14798e-12	9.8946e-12	0.174155	0.347896	0.894924	0.0427975	0.771845	0.978639
ENSMUSG00000033411.15	Ctdspl2	5.67172	0.300321	0.316167	1.16316e-12	1.00204e-11	-0.0844612	0.156054	0.835331	-0.100307	0.0852233	0.686665
ENSMUSG00000066652.5	Lefty2	-0.793156	-0.966073	-2.45469	1.17688e-12	1.01334e-11	0.0593094	0.810179	0.978783	1.54793	0.000214823	0.0228787
ENSMUSG00000087473.6	Gm13883	-1.21479	-2.40856	-1.66938	1.22273e-12	1.05176e-11	-0.290182	0.322431	0.88874	-1.02936	0.0480814	0.580599
ENSMUSG00000071528.3	Usmg5	7.48705	-0.548666	-0.595738	1.2222e-12	1.05176e-11	0.033044	0.76185	0.972548	0.0801157	0.464379	0.936727
ENSMUSG00000028461.11	Ccdc107	4.63373	-0.486211	-0.478881	1.22367e-12	1.05204e-11	-0.040127	0.660026	0.955243	-0.0474566	0.613625	0.959746
ENSMUSG00000027457.14	Snph	8.78444	-0.385786	-0.344761	1.24834e-12	1.0727e-11	0.168943	0.0169558	0.481545	0.127917	0.0710763	0.657307
ENSMUSG00000037509.17	Arhgef4	8.48281	-0.269315	-0.314738	1.25034e-12	1.07388e-11	0.028657	0.606848	0.9472	0.0740803	0.185255	0.817598
ENSMUSG00000029005.4	Draxin	1.20504	0.90617	0.643325	1.27308e-12	1.09286e-11	-0.312207	0.061673	0.711006	-0.0493623	0.720671	0.973253
ENSMUSG00000024962.12	Vegfb	4.85607	-0.475199	-0.324756	1.28652e-12	1.10384e-11	0.111542	0.156462	0.836358	-0.0389003	0.630454	0.962333
ENSMUSG00000025870.9	Arl10	3.80924	-0.354755	-0.391574	1.29382e-12	1.10955e-11	0.0572186	0.407341	0.914383	0.0940377	0.203918	0.831174
ENSMUSG00000076928.4	Trac	-0.213279	-1.22534	-1.24214	1.3201e-12	1.13152e-11	-0.131369	0.501944	0.934088	-0.11457	0.689053	0.968972
ENSMUSG00000002289.14	Angptl4	1.5882	-0.889404	-0.926608	1.43449e-12	1.22894e-11	0.493071	0.00264885	0.213917	0.530275	0.00501213	0.19679
ENSMUSG00000028580.14	Pum1	7.01083	0.271581	0.270492	1.47109e-12	1.25967e-11	-0.0365084	0.486345	0.932255	-0.0354189	0.495424	0.944948
ENSMUSG00000004508.5	Gab2	4.20399	-0.51132	-0.42939	1.49277e-12	1.27759e-11	0.0215788	0.810431	0.978783	-0.0603509	0.518852	0.94902
ENSMUSG00000046607.6	Hrk	6.464	0.225495	0.388737	1.49485e-12	1.27873e-11	-0.168804	0.00482526	0.267825	-0.332046	1.93275e-08	1.26669e-05
ENSMUSG00000024593.14	Megf10	5.25152	0.286636	0.330294	1.54304e-12	1.31929e-11	-0.00265961	0.964646	0.998204	-0.0463182	0.427076	0.928244
ENSMUSG00000040850.16	Psme4	5.65899	0.271676	0.27066	1.54511e-12	1.3204e-11	-0.0117309	0.824553	0.980137	-0.0107153	0.835724	0.982933
ENSMUSG00000076437.9	2700094K13Rik	3.58786	-0.523306	-0.54651	1.55451e-12	1.32777e-11	-0.0699118	0.484326	0.931547	-0.0467081	0.658612	0.965133
ENSMUSG00000053965.9	Pde5a	4.62176	-0.480752	-0.418804	1.56052e-12	1.33223e-11	0.0549124	0.524288	0.936491	-0.00703501	0.936962	0.993267
ENSMUSG00000057103.10	Cml1	2.90712	-0.506028	-0.49865	1.57409e-12	1.34314e-11	0.00205586	0.982278	0.999065	-0.00532163	0.958258	0.995718
[truncated: 15,043 more rows]

## Sheet: DMRs dorsal DG - SH vs EE
Differentially methylated regions (DMRs) called using DSS
chr	start	end	length	# CG sites	mean mCG SH	mean mCG EE	methylation difference	areaStat
chr7	119744249	119744496	248	57	0.41665	0.174465	0.242186	661.785
chr7	4507872	4508095	224	57	0.454552	0.686587	-0.232036	-596.451
chr4	89875906	89876296	391	56	0.26766	0.591663	-0.324003	-557.301
chr10	11491980	11492222	243	49	0.526495	0.18586	0.340635	471.742
chr15	76566091	76566436	346	58	0.728278	0.476716	0.251562	438.521
chr8	85131493	85131815	323	48	0.471631	0.706932	-0.2353	-437.412
chr13	100415507	100415695	189	34	0.600932	0.887977	-0.287046	-432.46
chr12	16015479	16015623	145	55	0.641807	0.859827	-0.21802	-426.805
chr7	29615957	29616241	285	48	0.509325	0.764522	-0.255197	-367.432
chr11	8921040	8921287	248	48	0.494348	0.748321	-0.253973	-340.572
chr13	4942663	4942924	262	38	0.296901	0.562557	-0.265656	-333.136
chr1	153746891	153747137	247	19	0.693435	0.168849	0.524585	312.643
chr14	78285918	78286094	177	19	0.320778	0.776533	-0.455755	-301.45
chr18	82695057	82695468	412	38	0.445326	0.755183	-0.309857	-290.155
chr8	119889622	119889825	204	34	0.880875	0.623033	0.257842	282.673
chr4	134966701	134966934	234	20	0.317128	0.770134	-0.453006	-275.062
chr18	77825261	77825494	234	15	0.713569	0.235097	0.478471	274.004
chr16	16927314	16927537	224	9	0.161432	0.882974	-0.721542	-227.102
chr6	71587858	71588111	254	16	0.356366	0.834629	-0.478263	-216.311
chr7	46264084	46264311	228	11	0.17904	0.822051	-0.643011	-206.792
chr5	44134952	44135190	239	29	0.49335	0.786396	-0.293045	-205.062
chr13	98993532	98993789	258	30	0.838752	0.549436	0.289317	204.425
chrX	104622781	104623043	263	32	0.415051	0.761687	-0.346636	-204.197
chr2	145864988	145865204	217	15	0.373339	0.799377	-0.426038	-202.874
chr4	109285579	109285786	208	10	0.253463	0.826832	-0.573369	-196.786
chr7	4508113	4508161	49	25	0.390939	0.619196	-0.228257	-188.494
chr4	133519655	133519881	227	15	0.611901	0.26688	0.345021	187.23
chr5	139179001	139179123	123	14	0.607643	0.160775	0.446868	183.108
chr1	134332315	134332551	237	18	0.639645	0.2526	0.387045	182.638
chr15	75791287	75791511	225	25	0.252239	0.495245	-0.243006	-179.754
chr4	133097288	133097512	225	27	0.138835	0.381474	-0.242639	-173.707
chr7	118102062	118102275	214	14	0.353802	0.793796	-0.439994	-172.396
chr16	66195088	66195240	153	12	0.493587	0.867369	-0.373782	-171.905
chr1	69701984	69702210	227	30	0.611942	0.862179	-0.250237	-168.665
chr13	21813486	21813636	151	22	0.292679	0.560613	-0.267934	-166.336
chr7	97278125	97278277	153	19	0.693931	0.901042	-0.207111	-158.735
chr1	86948698	86948865	168	11	0.292326	0.813437	-0.521111	-156.582
chr3	42141180	42141387	208	11	0.361515	0.815771	-0.454256	-150.455
chr5	114881907	114882111	205	19	0.371526	0.67592	-0.304395	-145.619
chr2	176521349	176521569	221	26	0.103933	0.378394	-0.27446	-145.345
chr13	100415228	100415460	233	11	0.489685	0.840428	-0.350743	-144.44
chr13	67995903	67996194	292	29	0.84504	0.540115	0.304925	142.091
chr15	86316320	86316421	102	18	0.566326	0.863899	-0.297573	-131.383
chr2	176152932	176153056	125	17	0.258739	0.556384	-0.297644	-130.922
chr6	92552903	92553068	166	7	0.238563	0.858416	-0.619854	-129.727
chr2	144544630	144544841	212	7	0.137079	0.775929	-0.63885	-128.496
chr8	108028609	108028823	215	11	0.280032	0.743255	-0.463223	-127.812
chr14	28151320	28151371	52	10	0.834233	0.481295	0.352939	124.823
chr9	107514775	107515021	247	7	0.634215	0.127273	0.506942	120.652
chr11	81620297	81620536	240	11	0.562868	0.877273	-0.314405	-119.356
chr2	144149051	144149156	106	13	0.648243	0.858032	-0.209789	-119.166
chr10	120230585	120230818	234	13	0.530927	0.783521	-0.252594	-116.153
chr9	71389787	71390021	235	9	0.258499	0.762262	-0.503763	-114.963
chr1	65886314	65886342	29	15	0.502181	0.699071	-0.19689	-112.941
chr16	25929502	25929557	56	18	0.793691	0.519129	0.274563	112.019
chr1	39522588	39522745	158	8	0.818955	0.195349	0.623606	111.561
chr11	98709506	98709660	155	16	0.608407	0.391235	0.217172	110.067
chr9	60922186	60922364	179	7	0.202377	0.799738	-0.59736	-108.73
chr18	50136835	50137054	220	7	0.135753	0.625116	-0.489362	-108.515
chr13	14054212	14054314	103	9	0.120129	0.68309	-0.562961	-106.776
chr9	21876803	21877030	228	7	0.319251	0.856153	-0.536902	-106.177
chr4	134966485	134966690	206	7	0.2758	0.760635	-0.484836	-105.162
chr14	25051024	25051243	220	13	0.419605	0.722455	-0.30285	-104.79
chr19	38381864	38381942	79	13	0.633377	0.852577	-0.2192	-102.668
chr5	148442666	148442849	184	6	0.0838388	0.749152	-0.665313	-102.305
chr11	88896467	88896609	143	14	0.63332	0.39057	0.24275	102.287
chr3	88248841	88248960	120	8	0.37909	0.756943	-0.377853	-101.95
chr5	3134507	3134747	241	17	0.439643	0.70105	-0.261407	-101.328
chr8	108028410	108028584	175	8	0.300992	0.787663	-0.486671	-98.8057
chr1	76773468	76773565	98	12	0.313529	0.534968	-0.221439	-98.2874
chr6	16996559	16996719	161	8	0.334766	0.738662	-0.403896	-98.1725
chr5	76931451	76931533	83	14	0.731648	0.506633	0.225015	96.7148
chr4	43968132	43968246	115	13	0.370282	0.637883	-0.267601	-96.2494
chr16	54603354	54603375	22	18	0.917733	0.650851	0.266882	95.3671
chr8	125021295	125021563	269	13	0.831426	0.543241	0.288185	95.2941
chr4	144895548	144895711	164	12	0.762121	0.531116	0.231005	92.1827
chr3	121485536	121485684	149	10	0.365476	0.675097	-0.309621	-92.0403
chr3	115370795	115370924	130	16	0.581291	0.839112	-0.257822	-91.7887
chr1	134332066	134332301	236	9	0.70131	0.283358	0.417952	91.1645
chr16	93705846	93705887	42	15	0.858642	0.600715	0.257927	87.6676
chr13	37963503	37963558	56	6	0.465354	0.0827259	0.382628	86.9262
chr2	52998549	52998593	45	13	0.351911	0.1383	0.213611	86.4706
chr7	112799052	112799234	183	15	0.690915	0.445817	0.245098	86.2976
chr11	103890352	103890547	196	14	0.711345	0.451384	0.259962	85.7557
chr11	100478111	100478329	219	7	0.41688	0.852207	-0.435327	-84.7539
chr16	66195312	66195465	154	9	0.415077	0.730308	-0.315231	-84.5923
chr2	84505636	84505738	103	12	0.743927	0.510555	0.233372	84.5613
chr1	192711594	192711618	25	6	0.32231	0.801389	-0.479079	-84.1835
chr16	77556638	77556785	148	14	0.544139	0.298331	0.245808	83.4146
chr9	77945191	77945418	228	5	0.380391	0.887001	-0.506609	-82.0366
chr3	42141395	42141628	234	6	0.321583	0.798129	-0.476545	-81.8421
chr15	97744237	97744486	250	8	0.479649	0.792791	-0.313143	-79.7101
chr18	77285261	77285450	190	12	0.778246	0.559679	0.218567	79.4818
chr10	80057505	80057529	25	10	0.48947	0.705747	-0.216278	-79.4617
chr6	112460690	112460797	108	6	0.20331	0.820424	-0.617114	-78.6886
chr14	31138527	31138597	71	10	0.233267	0.447845	-0.214578	-78.5178
chr11	81620555	81620758	204	8	0.448049	0.82531	-0.377261	-76.798
chr9	77945001	77945154	154	6	0.24992	0.799094	-0.549174	-76.2444
chr11	98709681	98709749	69	10	0.62265	0.386559	0.23609	74.5974
chr2	118555376	118555400	25	8	0.57662	0.775539	-0.198919	-74.5546
chr14	48308155	48308299	145	7	0.330536	0.712246	-0.381709	-74.3961
chr1	87466921	87466990	70	9	0.691773	0.434094	0.257679	74.3861
chr10	76239680	76239748	69	4	0.287647	0.876887	-0.58924	-73.778
chr10	76270793	76271048	256	12	0.774437	0.467307	0.30713	72.5636
chr5	76931603	76931621	19	13	0.732534	0.495904	0.23663	71.8397
chr15	55898985	55899009	25	13	0.680493	0.874376	-0.193883	-71.1342
chr8	119896541	119896604	64	12	0.690144	0.456658	0.233487	70.0426
chr5	89209187	89209229	43	8	0.537963	0.756337	-0.218374	-69.8987
chr13	14054376	14054495	120	6	0.12593	0.692924	-0.566994	-69.8027
chr11	64356583	64356824	242	11	0.828881	0.601896	0.226985	68.6292
chr16	89835724	89835888	165	10	0.621531	0.361777	0.259754	68.5904
chr3	88249051	88249242	192	7	0.330213	0.694028	-0.363815	-68.228
chr7	140332163	140332173	11	11	0.654103	0.843114	-0.189011	-67.5749
chr5	97289219	97289235	17	9	0.596859	0.780642	-0.183783	-66.2857
chr6	92553084	92553266	183	4	0.223811	0.83057	-0.606759	-66.1107
chr18	7609615	7609723	109	16	0.342102	0.722312	-0.38021	-65.5078
chr2	44622664	44623093	430	12	0.560978	0.303462	0.257517	65.0066
chr18	34293037	34293208	172	4	0.174174	0.856639	-0.682465	-64.9618
chr15	58108743	58108791	49	6	0.526404	0.85722	-0.330815	-64.4812
chr7	85373987	85374024	38	6	0.702474	0.914219	-0.211745	-63.3191
chrX	87466138	87466210	73	15	0.617431	0.890834	-0.273403	-63.2735
chr13	34916666	34916730	65	8	0.236475	0.448055	-0.211581	-62.6911
chr5	99927547	99927764	218	9	0.556463	0.801394	-0.244931	-62.6096
chr15	63259192	63259235	44	10	0.852334	0.56742	0.284914	62.5866
chr3	67541306	67541427	122	11	0.377823	0.884601	-0.506778	-62.4492
chr4	101870383	101870442	60	10	0.758899	0.521581	0.237318	61.6821
chr1	131651379	131651419	41	8	0.949986	0.716978	0.233008	61.0511
chrX	123839693	123839781	89	12	0.593699	0.863011	-0.269312	-60.4972
chr2	90435859	90435922	64	10	0.491132	0.24366	0.247472	59.8611
chr1	60444306	60444547	242	10	0.586074	0.304239	0.281835	59.2727
chr1	92704174	92704371	198	10	0.631231	0.402731	0.2285	58.1921
chr10	110976014	110976194	181	4	0.0503415	0.805211	-0.754869	-58.0494
chr4	43968023	43968094	72	6	0.379439	0.661694	-0.282254	-57.3834
chrX	134157941	134158089	149	11	0.776768	0.518188	0.25858	57.0343
chr14	8231327	8231370	44	7	0.521073	0.817607	-0.296534	-56.7385
chr9	36958223	36958296	74	9	0.749643	0.496705	0.252939	56.0344
chr7	119744068	119744237	170	6	0.694715	0.427523	0.267191	55.8624
chr10	71113308	71113401	94	9	0.895576	0.626236	0.26934	55.5291
chr14	48307957	48308047	91	6	0.287332	0.639944	-0.352612	-53.3892
chr1	107384773	107384862	90	7	0.700373	0.477772	0.222602	53.0137
chr17	45746468	45746568	101	9	0.567564	0.80531	-0.237747	-52.4942
chrX	161182641	161182739	99	8	0.284254	0.864096	-0.579842	-52.4428
chr12	11031860	11031924	65	10	0.6904	0.448143	0.242256	51.9961
chr5	136155690	136155891	202	9	0.608792	0.376973	0.231819	51.5315
chr1	105867638	105867676	39	9	0.545619	0.807747	-0.262128	-49.0544
chr2	144544937	144545076	140	6	0.0659163	0.507243	-0.441327	-48.6639
chr9	26993081	26993220	140	7	0.530356	0.297502	0.232854	47.8151
chr4	32796011	32796053	43	7	0.48318	0.723313	-0.240133	-47.6445
chr4	133097257	133097271	15	5	0.140535	0.346144	-0.20561	-47.3492
chr1	193413384	193413562	179	8	0.745401	0.414725	0.330676	47.2991
chr11	98709438	98709499	62	7	0.611021	0.399072	0.211949	47.2393
chr2	19582124	19582259	136	12	0.924604	0.600624	0.32398	47.1372
chr1	179663314	179663509	196	9	0.67538	0.437105	0.238275	47.0222
chr1	61587019	61587227	209	6	0.521943	0.744101	-0.222158	-46.553
chr12	54783059	54783064	6	5	0.621188	0.834483	-0.213295	-46.0995
chr1	134889810	134889872	63	9	0.612824	0.375096	0.237728	45.958
chr14	68110306	68110412	107	8	0.421079	0.167031	0.254048	45.9395
chr12	54783085	54783092	8	5	0.621188	0.834483	-0.213295	-45.9237
chrX	86938380	86938504	125	10	0.407137	0.842377	-0.43524	-45.822
chrX	143142078	143142201	124	7	0.306056	0.825731	-0.519675	-45.7879
chr2	118555321	118555341	21	7	0.581289	0.788057	-0.206768	-45.4924
chr16	37162245	37162391	147	8	0.961324	0.665165	0.296159	45.105
chr15	91443951	91443993	43	8	0.731883	0.503204	0.228679	44.4168
chr15	93882376	93882575	200	8	0.742806	0.430583	0.312223	44.1201
chr14	43486872	43486914	43	8	0.610053	0.361954	0.248099	43.9947
chr2	136095190	136095198	9	5	0.521304	0.733442	-0.212138	-43.8477
chrX	115858043	115858244	202	7	0.558189	0.845263	-0.287075	-43.5203
chr2	13072802	13072814	13	7	0.664036	0.887937	-0.2239	-43.4592
chr15	12528630	12528644	15	4	0.455566	0.75563	-0.300064	-43.0738
chr4	28621075	28621587	513	8	0.405342	0.747522	-0.34218	-43.0254
chr16	21762278	21762369	92	8	0.753164	0.497222	0.255942	42.5579
chr10	42291560	42291801	242	7	0.380699	0.705182	-0.324483	-42.362
chr5	122861533	122861582	50	8	0.61283	0.364887	0.247943	42.135
chr5	76931415	76931443	29	7	0.722205	0.513015	0.20919	42.0235
chr13	18005717	18005908	192	8	0.810806	0.455408	0.355397	41.7732
chr2	13072778	13072786	9	5	0.664036	0.887937	-0.2239	-41.6835
chr3	137941122	137941159	38	6	0.624895	0.869217	-0.244322	-41.5405
chr10	80088452	80088458	7	5	0.832025	0.651147	0.180878	41.385
chr9	56679397	56679454	58	6	0.734832	0.521393	0.213439	41.3181
chr4	80228491	80228496	6	4	0.946226	0.759173	0.187053	41.0181
chr9	62674986	62675285	300	8	0.794006	0.510562	0.283443	40.7042
chr14	26170087	26170163	77	10	0.650637	0.320606	0.330031	40.4532
chr9	89881185	89881265	81	4	0.720468	0.473109	0.247359	39.9309
chr8	126438846	126438936	91	8	0.761362	0.466088	0.295274	39.9287
chr8	90887623	90887683	61	5	0.310861	0.541777	-0.230916	-39.9198
chr14	50603332	50603422	91	6	0.303683	0.858552	-0.554869	-39.9065
chr17	36603820	36604069	250	8	0.452519	0.855512	-0.402993	-39.5951
chr1	65886282	65886290	9	5	0.502181	0.699071	-0.19689	-38.7991
chr17	57656746	57656836	91	7	0.955485	0.632153	0.323332	38.7556
chr10	120230507	120230522	16	4	0.357959	0.710568	-0.352609	-38.7479
chr10	43687592	43687836	245	5	0.316952	0.704853	-0.3879	-38.3842
chrX	24127092	24127126	35	6	0.850593	0.46376	0.386833	38.3268
chr6	99376379	99376426	48	6	0.454668	0.234342	0.220325	38.211
chr18	12730281	12730345	65	6	0.505827	0.287232	0.218595	38.1719
chr10	50426835	50426847	13	6	0.656979	0.411028	0.245951	37.7636
chrX	32904065	32904352	288	8	0.681058	0.337542	0.343515	37.5666
chr5	97289255	97289267	13	7	0.547379	0.756668	-0.209289	-37.3503
chr5	89311472	89311530	59	5	0.389556	0.75652	-0.366964	-37.1531
chr10	5719030	5719054	25	4	0.656268	0.865034	-0.208766	-36.9827
chr19	38381963	38381970	8	5	0.633377	0.852577	-0.2192	-36.7569
chr9	21876656	21876726	71	4	0.266513	0.739572	-0.473059	-36.3919
chr2	37157314	37157396	83	6	0.411194	0.928803	-0.517609	-36.3875
chr2	125320782	125320910	129	7	0.820099	0.585971	0.234128	36.197
chr5	93215697	93215812	116	6	0.32066	0.616997	-0.296337	-35.5133
chr3	108201649	108201741	93	6	0.502778	0.250404	0.252375	35.3779
chr2	128229676	128229846	171	6	0.848913	0.631588	0.217325	35.1762
chr14	78286180	78286315	136	4	0.218816	0.630874	-0.412058	-35.0222
chr8	46781242	46781332	91	6	0.671724	0.393152	0.278572	34.8318
chr1	10922811	10922909	99	7	0.871938	0.615695	0.256243	34.6648
chr1	96538231	96538480	250	6	0.910118	0.510724	0.399394	34.6328
chr2	161754072	161754162	91	7	0.465856	0.884386	-0.41853	-34.5179
chrX	142632430	142632452	23	6	0.476606	0.763567	-0.286962	-34.391
chr13	21765804	21765836	33	4	0.569886	0.338506	0.23138	34.1033
chr10	80088434	80088440	7	5	0.835685	0.647415	0.18827	34.0422
chr14	25050899	25050927	29	6	0.422095	0.65188	-0.229785	-34.0052
chrX	90611416	90611607	192	7	0.384805	0.71329	-0.328485	-33.937
chr9	88998225	88998444	220	5	0.569789	0.940766	-0.370977	-33.8539
chr7	32216115	32216150	36	6	0.358742	0.68311	-0.324369	-33.7972
chr5	58730823	58730920	98	6	0.406687	0.890448	-0.483761	-33.632
chr7	44274473	44274503	31	6	0.615128	0.382394	0.232733	33.2468
chrX	49941821	49941903	83	6	0.594046	0.927776	-0.33373	-33.162
chr5	47155562	47155710	149	8	0.471492	0.873759	-0.402267	-33.0752
chr16	91399642	91399676	35	6	0.74452	0.476586	0.267934	33.0629
chr10	117484829	117484947	119	8	0.740061	0.377173	0.362887	33.0565
chr9	56679474	56679541	68	6	0.712376	0.488648	0.223727	33.0546
chr7	97278086	97278094	9	5	0.690803	0.893213	-0.20241	-33.0088
chr1	105867515	105867598	84	6	0.455758	0.79833	-0.342572	-33.0084
chrX	17059877	17059883	7	7	0.585198	0.81139	-0.226192	-32.9605
chr15	76566447	76566452	6	5	0.673971	0.455026	0.218945	32.9335
chr10	93343601	93343620	20	6	0.735456	0.4999	0.235556	32.3039
chr5	94518297	94518398	102	7	0.426654	0.802182	-0.375529	-32.0703
chr11	97909020	97909050	31	6	0.723946	0.477593	0.246353	31.8226
chr12	111680224	111680284	61	6	0.775985	0.494216	0.281769	31.4681
chr18	12730232	12730240	9	5	0.552426	0.350091	0.202335	31.3868
chr9	123240504	123240510	7	7	0.736888	0.501285	0.235603	31.1088
chr9	52559620	52559667	48	6	0.821355	0.587455	0.2339	31.0561
chr17	69900054	69900258	205	6	0.862985	0.438074	0.424911	31.0535
chr8	123636889	123636906	18	5	0.641709	0.898082	-0.256373	-30.95
chr2	106853463	106853477	15	6	0.715445	0.420629	0.294816	30.8943
chr8	90887718	90887725	8	5	0.316758	0.549242	-0.232484	-30.497
chr2	161683898	161684008	111	7	0.940318	0.583615	0.356702	30.3916
chr16	31089692	31089790	99	5	0.901456	0.651206	0.25025	30.3536
chr12	87769570	87769618	49	4	0.538982	0.86931	-0.330328	-30.3025
chr2	111283892	111283996	105	4	0.601277	0.842199	-0.240922	-30.155
chr18	82695513	82695566	54	5	0.614655	0.890891	-0.276236	-29.8269
chr7	124815848	124815868	21	5	0.67553	0.914002	-0.238472	-29.7913
chr1	92704142	92704151	10	5	0.671105	0.45432	0.216785	29.7778
chr12	13197746	13197865	120	6	0.746447	0.508823	0.237624	29.6178
chr2	89472570	89472603	34	4	0.556822	0.778892	-0.22207	-29.2824
chr3	149124495	149124583	89	5	0.743395	0.388487	0.354908	29.1137
chr14	97365125	97365213	89	4	0.0874241	0.68053	-0.593106	-28.7861
chr1	19438217	19438302	86	4	0.355452	0.808094	-0.452642	-28.7628
chr9	11329079	11329174	96	6	0.786023	0.520978	0.265045	28.5755
chr9	44371191	44371275	85	7	0.886916	0.571601	0.315316	28.5484
chr7	20678939	20679064	126	6	0.283314	0.760508	-0.477194	-28.3332
chr2	3843715	3843771	57	4	0.476094	0.946089	-0.469996	-28.2977
chrX	53576074	53576150	77	4	0.402198	0.938088	-0.535891	-28.1294
chr5	30482536	30482589	54	6	0.447454	0.671309	-0.223855	-27.9369
chr8	60075635	60075791	157	6	0.812241	0.430473	0.381768	27.8819
chr7	111411930	111411935	6	6	0.236298	0.487994	-0.251696	-27.8522
chr1	54891949	54892011	63	6	0.550215	0.931444	-0.381229	-27.8157
chr3	35401952	35402000	49	4	0.916495	0.6964	0.220095	27.7832
chr14	42281759	42281850	92	6	0.553056	0.909694	-0.356638	-27.7194
chrX	47315687	47315791	105	6	0.710044	0.437037	0.273007	27.6128
chr2	37250641	37250684	44	6	0.953323	0.673099	0.280224	27.3635
chr13	99157857	99158119	263	6	0.731503	0.419108	0.312395	27.3413
chr11	66811943	66811965	23	6	0.422462	0.707181	-0.284719	-27.1787
chr13	118859082	118859183	102	5	0.543062	0.804129	-0.261067	-27.1473
chr9	61872398	61872428	31	5	0.670897	0.434474	0.236423	27.1227
chr16	54007531	54007742	212	4	0.481986	0.950792	-0.468806	-26.9323
chr13	87504741	87505051	311	6	0.47347	0.859366	-0.385895	-26.8605
chr2	177408431	177408666	236	6	0.559704	0.91704	-0.357336	-26.7081
chrX	139843001	139843137	137	4	0.808676	0.551217	0.257459	26.4775
chr2	23280464	23280501	38	5	0.475899	0.712625	-0.236725	-26.3517
chr9	44371323	44371352	30	6	0.868846	0.597662	0.271184	26.2271
chr1	69701935	69701948	14	5	0.626773	0.846257	-0.219484	-26.1546
chr16	67331648	67331725	78	6	0.877066	0.47066	0.406406	26.0856
chr5	50250988	50251023	36	5	0.965291	0.568994	0.396297	26.0372
chr1	134404320	134404365	46	6	0.40507	0.88799	-0.48292	-25.9211
chr15	60958327	60958466	140	6	0.811668	0.410844	0.400824	25.9135
chr7	10964423	10964442	20	4	0.854339	0.371642	0.482697	25.8991
chr5	49724568	49724656	89	5	0.529829	0.861103	-0.331274	-25.808
chr2	178497570	178497676	107	6	0.48184	0.217506	0.264335	25.7709
chr15	31063455	31063665	211	5	0.727159	0.412294	0.314865	25.713
chr2	79419611	79419666	56	5	0.134302	0.432883	-0.298581	-25.6162
chrX	155142248	155142440	193	6	0.785115	0.46918	0.315934	25.4685
chr12	37160767	37160785	19	5	0.536989	0.832457	-0.295468	-25.4512
chr17	92697804	92697852	49	4	0.944243	0.509044	0.4352	25.4391
chr8	84475430	84475596	167	6	0.787935	0.511553	0.276382	25.1748
chr6	23858142	23858280	139	6	0.324185	0.778001	-0.453816	-24.9746
chr9	37580134	37580177	44	4	0.510076	0.760301	-0.250225	-24.9388
chr4	133520021	133520046	26	4	0.920181	0.658113	0.262068	24.6644
chr8	40416129	40416191	63	5	0.849878	0.489515	0.360363	24.5868
chr13	83994556	83994564	9	5	0.902937	0.678909	0.224027	24.54
chrX	162964411	162964570	160	5	0.524139	0.79236	-0.26822	-24.301
chr6	130752394	130752402	9	4	0.404063	0.737987	-0.333923	-24.204
chrX	115858342	115858347	6	4	0.590464	0.858051	-0.267587	-24.0468
chr1	96744481	96744520	40	6	0.949305	0.570947	0.378358	23.9962
chr4	38581729	38581810	82	5	0.489009	0.847217	-0.358208	-23.9157
chr5	99927472	99927525	54	4	0.564032	0.792699	-0.228667	-23.9154
chrX	92766380	92766463	84	5	0.92412	0.562351	0.361769	23.9074
chr13	92617981	92618064	84	4	0.612278	0.919625	-0.307347	-23.7035
chr18	33949896	33949904	9	5	0.555574	0.323221	0.232354	23.5909
chr7	97278037	97278042	6	5	0.60809	0.839397	-0.231307	-23.4856
chrX	124604015	124604511	497	6	0.498356	0.853526	-0.35517	-23.4842
chr4	68915460	68915529	70	5	0.52953	0.795915	-0.266384	-23.3607
chr9	16454763	16454829	67	4	0.366458	0.906095	-0.539637	-23.1009
chr7	53845137	53845156	20	4	0.334895	0.908667	-0.573772	-22.9596
chr17	37329523	37329612	90	6	0.389315	0.819727	-0.430413	-22.5594
chr8	123588583	123588592	10	5	0.351051	0.625151	-0.2741	-22.5547
chr9	54291512	54291563	52	6	0.968194	0.64841	0.319785	22.5119
chr11	55778590	55778934	345	5	0.852684	0.572257	0.280427	22.4754
chr16	94980130	94980139	10	4	0.721192	0.500143	0.221049	22.4084
chrX	159696759	159696841	83	4	0.120973	0.609684	-0.48871	-22.3457
chrX	6289979	6290146	168	5	0.528304	0.876023	-0.347719	-22.1737
chr12	28194943	28195008	66	4	0.207703	0.738503	-0.5308	-22.1649
chr8	15956039	15956067	29	4	0.781369	0.550078	0.231291	22.1052
chrX	126017631	126017773	143	4	0.895353	0.576044	0.319309	22.0026
chr4	69512055	69512153	99	4	0.617041	0.909219	-0.292178	-21.9907
chr15	55664328	55664484	157	4	0.606375	0.883873	-0.277498	-21.7178
chr7	42941443	42941477	35	4	0.599469	0.908518	-0.309049	-21.6599
chr1	44351627	44351810	184	5	0.355233	0.772739	-0.417506	-21.6343
chr1	87935416	87935441	26	4	0.193029	0.420161	-0.227132	-21.4862
chrX	35684563	35684641	79	4	0.293381	0.776049	-0.482668	-21.3526
chrX	28888812	28888845	34	4	0.284685	0.786797	-0.502113	-21.3511
chr5	68854027	68854163	137	5	0.498358	0.782733	-0.284375	-21.3448
chr3	124654778	124654851	74	4	0.722579	0.458331	0.264248	21.3303
chr2	14375058	14375140	83	5	0.448453	0.872798	-0.424345	-21.2894
chr7	105952916	105952923	8	5	0.414107	0.698799	-0.284692	-21.1469
chr1	19372707	19372725	19	5	0.896387	0.622764	0.273623	21.0879
chr8	89616610	89616630	21	4	0.860102	0.490744	0.369359	21.0528
chr12	111096417	111096507	91	4	0.815931	0.587987	0.227944	20.9366
chr10	42291439	42291444	6	4	0.356982	0.659109	-0.302126	-20.8987
chr9	93665209	93665217	9	4	0.510172	0.803528	-0.293357	-20.8447
chrX	113276684	113276799	116	5	0.945584	0.628589	0.316995	20.7936
chrX	67816127	67816189	63	4	0.954617	0.597953	0.356664	20.7615
chr6	129633532	129633614	83	6	0.454389	0.862809	-0.40842	-20.7437
chr1	5821918	5822007	90	4	0.439448	0.925864	-0.486415	-20.6885
chr18	35612827	35612840	14	4	0.887248	0.647899	0.239349	20.6785
chr6	72215821	72215857	37	4	0.682936	0.433732	0.249204	20.6145
chr13	49456063	49456116	54	4	0.42462	0.126037	0.298583	20.5527
chr6	73218387	73218424	38	5	0.518439	0.861085	-0.342647	-20.4917
chrX	33608089	33608246	158	4	0.392997	0.788198	-0.395201	-20.4521
chr2	35619046	35619120	75	4	0.452576	0.199802	0.252774	20.3958
chr7	102252597	102252605	9	4	0.783235	0.475801	0.307434	20.3477
chr14	6390943	6391053	111	5	0.526543	0.885837	-0.359295	-20.3449
chrX	40454047	40454312	266	5	0.576221	0.878049	-0.301828	-20.2981
chrX	127547130	127547196	67	4	0.474416	0.849228	-0.374812	-20.0061
chrX	112229948	112230044	97	5	0.514594	0.87	-0.355406	-19.9671
chr2	98634168	98634258	91	4	0.930657	0.497913	0.432744	19.9296
chr1	10385881	10385888	8	4	0.946185	0.435263	0.510922	19.9168
chrX	145090396	145090680	285	5	0.742977	0.42973	0.313247	19.8187
chr11	91024928	91024976	49	4	0.26598	0.80663	-0.540649	-19.8047
chr3	133285764	133285776	13	4	0.625611	0.905052	-0.279441	-19.7956
chr4	148193940	148194050	111	4	0.611932	0.917155	-0.305223	-19.6548
chr18	86058130	86058146	17	4	0.565526	0.296545	0.268981	19.6499
chr6	89393943	89393968	26	4	0.767665	0.463165	0.3045	19.5077
chr5	124449105	124449195	91	4	0.773045	0.486988	0.286057	19.4207
chr14	22974741	22974912	172	5	0.802924	0.495334	0.307589	19.4075
chr5	143002105	143002120	16	4	0.467759	0.778635	-0.310876	-19.3913
chr17	77655870	77655878	9	4	0.917263	0.605111	0.312152	19.2392
chr13	66363936	66364033	98	4	0.500331	0.935418	-0.435087	-19.2246
chr8	112829867	112830238	372	5	0.916425	0.612895	0.30353	19.1269
chrX	26319553	26319670	118	4	0.316733	0.743634	-0.426902	-19.1099
chrX	123458669	123458674	6	4	0.383954	0.830522	-0.446568	-19.048
chr17	3892584	3892595	12	4	0.872297	0.561096	0.311201	18.92
chr14	52844883	52844906	24	4	0.486036	0.882304	-0.396268	-18.9055
chr4	42697126	42697182	57	4	0.649788	0.336288	0.3135	18.9036
chr4	112633120	112633202	83	4	0.399075	0.836809	-0.437734	-18.8716
chrX	30978993	30979039	47	4	0.40963	0.862569	-0.45294	-18.8667
chr14	26170272	26170355	84	5	0.639835	0.299176	0.34066	18.6808
chr2	47571960	47573009	1050	7	0.804748	0.446921	0.357828	18.6775
chrX	136721181	136721188	8	4	0.610821	0.340104	0.270717	18.6573
chrX	30952416	30952495	80	4	0.346571	0.830722	-0.484152	-18.645
chr8	118149919	118150024	106	4	0.758449	0.483747	0.274702	18.6255
chrX	110534174	110534187	14	4	0.952949	0.663115	0.289834	18.5681
chrX	91075451	91075581	131	4	0.930558	0.569454	0.361104	18.5023
chr1	62222137	62222247	111	5	0.949654	0.554258	0.395396	18.454
chr7	53381625	53381688	64	4	0.309573	0.734108	-0.424535	-18.443
chr14	19388336	19388371	36	4	0.9162	0.638275	0.277925	18.1875
chr4	42663339	42663348	10	4	0.682843	0.382997	0.299846	18.1863
chr7	88993963	88993974	12	4	0.942211	0.539086	0.403126	18.1516
chrX	37182030	37182086	57	4	0.819352	0.437248	0.382104	18.1072
chr6	14933074	14933098	25	4	0.507375	0.934283	-0.426908	-18.0864
chr2	103531888	103531911	24	4	0.854872	0.417855	0.437017	18.0528
chr12	30996092	30996140	49	4	0.818799	0.387137	0.431662	17.9946
chr1	32757167	32757242	76	4	0.839979	0.460218	0.379761	17.9152
chr11	10853920	10853984	65	4	0.699979	0.213463	0.486516	17.8842
chr7	132700776	132700791	16	4	0.723583	0.40699	0.316593	17.8678
chr18	26155689	26155699	11	4	0.606353	0.905425	-0.299072	-17.7843
chr2	67636436	67636464	29	4	0.93868	0.653564	0.285116	17.7647
chr16	48137832	48137845	14	4	0.957495	0.68115	0.276345	17.7571
chr10	36777606	36777616	11	4	0.589025	0.895141	-0.306116	-17.75
chrX	24599650	24599657	8	4	0.94916	0.56701	0.382149	17.6613
chr13	69885791	69885858	68	4	0.445051	0.834273	-0.389222	-17.628
chrX	125409639	125409704	66	4	0.470992	0.892649	-0.421656	-17.6162
chr12	12498162	12498267	106	4	0.296191	0.68985	-0.393659	-17.5662
chr1	139325255	139325263	9	4	0.699966	0.407409	0.292556	17.5477
chr1	166541362	166541414	53	4	0.493177	0.892642	-0.399465	-17.4695
chr14	62946879	62946924	46	4	0.763303	0.492539	0.270765	17.4464
chrX	30859697	30859730	34	4	0.817711	0.402239	0.415472	17.3153
chr5	86679838	86679860	23	4	0.701038	0.404744	0.296294	17.2763
chrX	107962683	107962746	64	4	0.94521	0.503478	0.441732	17.2711
chr6	101827835	101827872	38	4	0.545736	0.282914	0.262822	17.2531
chr7	27097644	27097742	99	4	0.411202	0.882073	-0.470871	-17.1997
chr18	55910712	55910724	13	4	0.530359	0.229415	0.300944	17.1876
chrX	29652880	29652886	7	4	0.905878	0.529791	0.376087	17.1742
chrX	89795594	89795753	160	4	0.839849	0.508883	0.330966	17.1208
chr12	93160014	93160039	26	4	0.666685	0.352934	0.313752	17.0843
chr2	79555480	79555618	139	4	0.569014	0.271092	0.297923	17.0609
chr2	92332639	92332652	14	4	0.625032	0.878157	-0.253126	-17.0592
chr5	4554980	4555116	137	4	0.850901	0.578036	0.272865	17.057
chr6	16489530	16489570	41	4	0.609016	0.913849	-0.304833	-17.048
chrX	24630372	24630379	8	4	0.55118	0.862313	-0.311133	-17.0341
chr11	42759977	42760000	24	4	0.842719	0.573131	0.269588	17.0318
chr5	5471000	5471044	45	4	0.929418	0.4884	0.441018	16.9898
chrX	45665338	45665420	83	4	0.946326	0.495793	0.450533	16.9644
chr9	72638746	72638793	48	4	0.449	0.152238	0.296762	16.9565
chr9	89003782	89003819	38	4	0.603709	0.959843	-0.356134	-16.9362
chr3	104196126	104196217	92	4	0.935848	0.477838	0.45801	16.9101
chr18	89687324	89687357	34	4	0.593783	0.873329	-0.279546	-16.8553
chr10	65444411	65444647	237	4	0.802271	0.497029	0.305242	16.7897
chr2	143165169	143165278	110	4	0.684504	0.386011	0.298493	16.7769
chr8	62694386	62694422	37	4	0.568953	0.284392	0.284561	16.7635
chr17	21197121	21197154	34	4	0.458855	0.753125	-0.29427	-16.7633
chr13	60948683	60948752	70	4	0.51017	0.904223	-0.394052	-16.642
chr9	87580079	87580238	160	4	0.277135	0.61699	-0.339855	-16.6243
chr11	51030700	51030707	8	4	0.59803	0.865429	-0.267399	-16.5534
chr1	69966414	69966459	46	4	0.440264	0.875471	-0.435207	-16.5361
chrX	63130882	63130957	76	4	0.636838	0.92229	-0.285452	-16.5106
chr1	195280300	195280310	11	4	0.59767	0.928387	-0.330717	-16.4087
chr14	91768614	91768639	26	4	0.580295	0.856093	-0.275798	-16.3794
chr1	58477906	58477970	65	4	0.762122	0.480423	0.281699	16.3255
chrX	25425461	25425545	85	4	0.472933	0.786663	-0.31373	-16.2423
chr3	24657806	24657891	86	4	0.399013	0.855554	-0.456541	-16.1647
chr3	11853590	11853640	51	4	0.939153	0.622335	0.316818	16.153
chr13	65893592	65893696	105	4	0.0916556	0.482733	-0.391077	-16.1125
chr5	41845773	41845823	51	4	0.468169	0.77985	-0.311681	-16.1032
chr14	38281732	38281791	60	4	0.57866	0.960884	-0.382224	-16.0718
chrX	17938257	17938323	67	4	0.950375	0.671327	0.279048	16.0597
chrX	127560232	127560273	42	4	0.843728	0.512921	0.330807	16.0309
chr13	66490611	66490702	92	4	0.862815	0.368487	0.494328	16.0137
chr8	90172529	90172548	20	4	0.450807	0.730038	-0.27923	-16.0033
chrX	77751002	77751454	453	4	0.51251	0.899711	-0.387201	-15.9997
chr18	63477005	63477016	12	4	0.56331	0.880764	-0.317454	-15.9229
chrX	71382713	71382723	11	4	0.93592	0.622771	0.31315	15.908
chr14	64939720	64939762	43	4	0.927069	0.605872	0.321197	15.8545
chr8	83616462	83616518	57	4	0.577754	0.291975	0.285779	15.8459
chr6	86915056	86915086	31	4	0.629416	0.301645	0.327771	15.8408
chr7	132115909	132115974	66	4	0.931059	0.485344	0.445716	15.8214
chrX	4059240	4059254	15	4	0.927832	0.618924	0.308908	15.7567
chrX	30173065	30173114	50	4	0.469655	0.852509	-0.382854	-15.7421
chrX	11345013	11345040	28	4	0.884535	0.574052	0.310483	15.6672
chr5	102645525	102645600	76	4	0.947904	0.549465	0.398439	15.6636
chrX	78223355	78223557	203	4	0.891771	0.603599	0.288173	15.6517
chrX	156567176	156567188	13	4	0.811217	0.481771	0.329446	15.6404
chrX	148819173	148819203	31	4	0.568148	0.869588	-0.30144	-15.5866
chrX	10610928	10610946	19	4	0.599026	0.273323	0.325703	15.5754
chrX	29646050	29646091	42	4	0.930616	0.502757	0.427859	15.5626
chrX	57505324	57505354	31	4	0.469264	0.762114	-0.292851	-15.5479
chr1	115225203	115225250	48	4	0.442781	0.767287	-0.324506	-15.547
chr7	14166135	14166140	6	4	0.89451	0.629957	0.264553	15.5022
chr14	48147285	48147300	16	4	0.668288	0.374618	0.29367	15.4931
chr15	53161040	53161074	35	4	0.715759	0.427075	0.288684	15.4355
chr6	23562912	23562920	9	4	0.595669	0.892258	-0.296589	-15.4154
chr1	61518272	61518284	13	4	0.754117	0.371766	0.382351	15.3516
chrX	110114217	110114278	62	4	0.560276	0.844529	-0.284253	-15.3418
chr12	42825470	42825585	116	4	0.524224	0.903289	-0.379065	-15.3151
chr11	46764369	46764379	11	4	0.944921	0.642673	0.302247	15.277
chrX	50671026	50671037	12	4	0.600659	0.929604	-0.328945	-15.1648
chrX	14114348	14114358	11	4	0.36446	0.70136	-0.336899	-15.1491
chr12	21691908	21691939	32	4	0.73109	0.409912	0.321178	15.1436
chrX	82566213	82566233	21	4	0.713588	0.346794	0.366794	15.1374
chr9	4002897	4002938	42	4	0.506333	0.917053	-0.41072	-15.123
chr2	70891993	70892025	33	4	0.587904	0.931917	-0.344013	-15.0751
chrX	95055842	95055934	93	4	0.71307	0.407793	0.305277	14.8971
chrX	32118724	32118764	41	4	0.442263	0.745354	-0.30309	-14.8858
chrX	24188885	24188911	27	4	0.689416	0.333862	0.355555	14.8815
chr13	80433615	80433621	7	4	0.462424	0.781553	-0.319129	-14.8005
chr7	7532052	7532063	12	4	0.839004	0.503637	0.335367	14.7537
chrX	155927866	155927932	67	4	0.755119	0.435621	0.319497	14.6508
chrX	13323810	13323839	30	4	0.590978	0.924958	-0.33398	-14.611
chr15	28007548	28007563	16	4	0.781383	0.39728	0.384103	14.569
chrX	146421854	146421909	56	4	0.976782	0.674232	0.302549	14.4457
chrX	113123100	113123121	22	4	0.623043	0.929003	-0.305961	-14.4213
chr4	49137186	49137222	37	4	0.507024	0.930562	-0.423538	-14.4155
chrX	27852802	27852915	114	4	0.333211	0.695227	-0.362016	-14.3786
chr13	44713997	44714016	20	4	0.941326	0.520916	0.42041	14.2786
chrX	105525926	105526018	93	4	0.636515	0.940902	-0.304387	-14.1818
chr15	45929690	45929730	41	4	0.295391	0.73314	-0.43775	-14.1666
chrX	102099035	102099046	12	4	0.742278	0.295627	0.446651	14.0504
chr14	91417413	91417426	14	4	0.832049	0.499659	0.33239	14.0291
chr4	20230667	20230701	35	4	0.541389	0.943228	-0.401839	-14.0144
chrX	12236304	12236374	71	4	0.906534	0.644027	0.262507	13.9994
chrX	108057116	108057201	86	4	0.630814	0.320086	0.310728	13.9602
chr6	36226419	36226430	12	4	0.435721	0.769169	-0.333448	-13.7663
chrX	59938369	59938380	12	4	0.404819	0.838527	-0.433708	-13.599
chr4	85037317	85037328	12	4	0.547547	0.91152	-0.363973	-13.5299
chr1	48495903	48495924	22	4	0.966992	0.61027	0.356722	13.4819
chr3	16091913	16092028	116	4	0.474782	0.843753	-0.368971	-13.2363
chr14	5453670	5453993	324	4	0.94999	0.625745	0.324245	13.23
chrX	35211766	35211819	54	4	0.268982	0.596919	-0.327938	-13.0461
chrX	19921449	19922993	1545	5	0.683452	0.394601	0.28885	8.08973
chr14	91674312	91674892	581	4	0.550994	0.725148	-0.174154	-5.08152
chr13	66264541	66265191	651	4	0.525447	0.627212	-0.101765	-2.32489
chrX	119394581	119394912	332	4	0.566765	0.561057	0.00570817	0.223338
chrX	4895154	4895543	390	4	0.554277	0.554101	0.000176391	-0.20978
chr5	5799884	5800946	1063	4	0.771282	0.765079	0.00620269	0.0354388

## Sheet: DMRs ventral DG - SH vs EE
chr	start	end	length	# CG sites	mean SH	mean EE	methylation difference	areaStat
chr7	29616043	29616371	329	53	0.680044	0.353174	0.32687	516.005
chr10	50425809	50426319	511	46	0.826071	0.492584	0.333487	377.625
chr5	102222942	102223147	206	38	0.613543	0.881801	-0.268257	-372.738
chr18	7609272	7609459	188	36	0.171525	0.459032	-0.287507	-341.07
chr1	131643111	131643454	344	45	0.510639	0.797367	-0.286728	-336.354
chrX	167497749	167497995	247	19	0.689793	0.167145	0.522648	326.024
chr8	123567817	123567978	162	44	0.145802	0.38371	-0.237908	-291.856
chr15	101210415	101210661	247	13	0.327004	0.839646	-0.512642	-272.501
chr13	24254391	24254521	131	16	0.413925	0.856053	-0.442128	-267.496
chr8	38872197	38872369	173	28	0.880817	0.543966	0.336851	266.858
chrX	154713830	154714236	407	34	0.12608	0.373993	-0.247913	-264.099
chr13	21812891	21813084	194	28	0.797924	0.358956	0.438968	249.203
chr2	153943913	153944037	125	16	0.24029	0.757668	-0.517379	-244.846
chr4	99354350	99354550	201	34	0.592024	0.357372	0.234652	231.328
chr11	81620297	81620536	240	11	0.325973	0.869369	-0.543396	-230.619
chr8	123567505	123567772	268	39	0.138272	0.384178	-0.245906	-229.943
chr5	144671130	144671497	368	34	0.550364	0.804265	-0.253901	-226.352
chrX	15475467	15475758	292	34	0.824724	0.516009	0.308715	212.828
chr1	91697037	91697280	244	15	0.290807	0.734449	-0.443641	-212.762
chr8	123593196	123593362	167	42	0.27013	0.515087	-0.244957	-211.442
chr14	55024175	55024396	222	11	0.235334	0.763958	-0.528624	-203.596
chr11	86883364	86883495	132	26	0.821666	0.532283	0.289383	185.414
chr16	21347531	21347742	212	17	0.449918	0.77353	-0.323612	-181.047
chr11	95388939	95389132	194	12	0.227724	0.719346	-0.491622	-177.287
chr5	18917282	18917420	139	12	0.286649	0.791046	-0.504397	-176.932
chr2	174300567	174300634	68	21	0.547797	0.352143	0.195654	174.571
chr13	21813458	21813589	132	25	0.24361	0.49683	-0.25322	-171.64
chr2	28257281	28257516	236	12	0.240577	0.734727	-0.49415	-160.374
chr4	108153999	108154123	125	24	0.485309	0.717838	-0.23253	-159.62
chr19	44629726	44629895	170	11	0.162981	0.744011	-0.58103	-158.685
chr5	136759764	136759981	218	9	0.166275	0.737104	-0.570829	-155.499
chr4	144419124	144419191	68	12	0.43409	0.875655	-0.441565	-153.815
chr10	67378807	67379026	220	10	0.398141	0.900303	-0.502162	-151.053
chr5	43208925	43209072	148	21	0.878073	0.652532	0.225541	149.568
chr3	149744871	149744915	45	23	0.376067	0.590206	-0.214138	-148.78
chr9	60662109	60662352	244	11	0.299446	0.760986	-0.46154	-147.427
chr1	16229693	16229937	245	22	0.691596	0.458019	0.233578	144.735
chr4	82953347	82953592	246	22	0.647838	0.430212	0.217625	140.62
chr1	191934667	191934778	112	23	0.795181	0.512758	0.282423	139.049
chr1	135172341	135172528	188	12	0.272697	0.728643	-0.455946	-138.965
chr2	156699246	156699421	176	10	0.371225	0.794472	-0.423246	-137.118
chr1	91696830	91697007	178	8	0.292981	0.813374	-0.520393	-136.589
chr10	122051749	122051959	211	14	0.35105	0.699968	-0.348917	-136.46
chr10	53346715	53346945	231	9	0.143629	0.688933	-0.545304	-135.746
chr6	121696579	121696711	133	16	0.62594	0.885854	-0.259914	-135.737
chr11	81620555	81620758	204	8	0.230843	0.829274	-0.59843	-133.758
chr14	55024457	55024619	163	12	0.143862	0.585596	-0.441735	-133.726
chr3	36191095	36191346	252	12	0.333546	0.828583	-0.495037	-130.479
chr17	77672226	77672240	15	15	0.95556	0.777472	0.178088	127.578
chr6	136405604	136405689	86	16	0.219222	0.822494	-0.603273	-126.92
chr5	44135866	44136019	154	20	0.794456	0.497641	0.296815	126.679
chr2	164957916	164958140	225	11	0.174115	0.650123	-0.476008	-124.925
chr5	129360747	129360964	218	9	0.411417	0.791281	-0.379864	-124.823
chr11	119920072	119920318	247	17	0.50249	0.796759	-0.294269	-124.286
chr5	129361063	129361172	110	8	0.33014	0.869197	-0.539057	-123.454
chr5	44135286	44135376	91	16	0.406017	0.627601	-0.221584	-122.722
chr5	6185291	6185432	142	23	0.517806	0.827294	-0.309489	-122.044
chr14	30612582	30612689	108	10	0.835621	0.293285	0.542336	121.899
chr13	56932890	56932961	72	8	0.418664	0.82661	-0.407945	-117.216
chr4	88779638	88779731	94	21	0.237833	0.491608	-0.253774	-115.925
chr13	21814213	21814392	180	14	0.293442	0.547056	-0.253614	-115.431
chr8	40571940	40572115	176	16	0.58298	0.878162	-0.295182	-114.125
chr19	46875824	46876034	211	19	0.588568	0.326987	0.261582	113.16
chr9	40228051	40228281	231	9	0.175516	0.72072	-0.545204	-112.01
chr13	67884899	67885005	107	14	0.597678	0.890635	-0.292957	-109.916
chr11	7659757	7659872	116	13	0.94605	0.666924	0.279126	108.959
chr15	31337849	31338236	388	17	0.337624	0.572642	-0.235018	-105.75
chr2	31282826	31283048	223	14	0.431295	0.667171	-0.235876	-104.722
chr1	11624750	11624833	84	14	0.558254	0.859855	-0.301601	-104.29
chrX	11561114	11561232	119	16	0.401126	0.664215	-0.263089	-104.172
chr11	106489403	106489536	134	8	0.809538	0.268231	0.541307	103.853
chr17	27038075	27038270	196	11	0.518678	0.82277	-0.304092	-102.927
chr6	55354106	55354218	113	11	0.482302	0.840256	-0.357954	-100.253
chr2	28257150	28257268	119	6	0.21259	0.801183	-0.588593	-100.079
chr10	125765619	125765803	185	11	0.48503	0.816568	-0.331538	-99.0419
chr5	144753303	144753440	138	10	0.173435	0.653744	-0.480309	-98.3655
chr6	121696488	121696561	74	13	0.62594	0.885854	-0.259914	-96.8661
chr7	30689190	30689265	76	17	0.770777	0.495865	0.274913	95.0448
chr13	62344430	62344536	107	10	0.452663	0.778853	-0.32619	-94.356
chr12	110803486	110803570	85	18	0.41995	0.655285	-0.235335	-93.4991
chr3	89211039	89211228	190	9	0.270694	0.665126	-0.394432	-93.4893
chr11	84919538	84919772	235	11	0.383093	0.776618	-0.393525	-92.834
chr5	32288638	32288671	34	16	0.212207	0.452405	-0.240198	-92.0232
chr11	64793442	64793559	118	15	0.906015	0.662251	0.243764	91.4108
chr5	117505444	117505659	216	16	0.186573	0.633917	-0.447344	-90.8752
chr2	156699032	156699177	146	7	0.389742	0.772518	-0.382776	-89.5407
chr13	66181399	66181597	199	12	0.410731	0.74054	-0.329809	-87.9629
chr16	38651890	38651980	91	12	0.859745	0.616052	0.243693	85.6354
chr5	117505170	117505361	192	10	0.185256	0.72515	-0.539894	-85.5222
chr5	135847660	135847762	103	7	0.293037	0.828347	-0.53531	-84.2312
chr11	63890916	63891139	224	14	0.504561	0.742252	-0.237691	-83.724
chr8	121833598	121833761	164	11	0.408299	0.737772	-0.329472	-83.572
chr5	136760040	136760214	175	6	0.111295	0.656693	-0.545398	-80.414
chr10	56721148	56721232	85	15	0.888298	0.600857	0.287441	79.8644
chr1	25120132	25120210	79	20	0.519665	0.846402	-0.326736	-79.3199
chr8	13461823	13462065	243	7	0.220139	0.69237	-0.472231	-78.4422
chr5	114882070	114882140	71	14	0.858156	0.55003	0.308126	76.5977
chr7	85374056	85374095	40	8	0.669738	0.88408	-0.214342	-76.1102
chr2	72274048	72274092	45	9	0.579185	0.799801	-0.220615	-75.9958
chrX	115858245	115858479	235	11	0.566398	0.854577	-0.288179	-75.9242
chr6	38774689	38774709	21	11	0.862662	0.629208	0.233454	75.4253
chr13	21813959	21814073	115	11	0.37532	0.600785	-0.225465	-74.4753
chr13	95081235	95081386	152	12	0.474108	0.212714	0.261394	73.9633
chr8	123579629	123579651	23	13	0.169993	0.373788	-0.203796	-72.6558
chr4	41795937	41796086	150	12	0.887175	0.515676	0.3715	72.2418
chr15	39715377	39715486	110	8	0.642769	0.855922	-0.213153	-71.5789
chr7	110117407	110117418	12	12	0.709978	0.436446	0.273532	71.0901
chr16	69057794	69057891	98	12	0.568268	0.806295	-0.238026	-68.9784
chr14	18203219	18203338	120	6	0.343493	0.855293	-0.5118	-68.6316
chr17	30548962	30548989	28	6	0.236835	0.827895	-0.59106	-67.5674
chr15	93757670	93757689	20	4	0.137977	0.790639	-0.652662	-66.2026
chr10	68517720	68517731	12	12	0.584215	0.927306	-0.343091	-65.4579
chrX	48113677	48113857	181	12	0.570002	0.305009	0.264993	64.5282
chr15	36676085	36677284	1200	11	0.480796	0.853362	-0.372566	-63.4309
chr6	125992893	125993061	169	7	0.383742	0.697722	-0.31398	-63.0175
chr3	89210903	89210980	78	10	0.175057	0.436457	-0.2614	-62.8318
chrX	33625266	33625368	103	7	0.563616	0.806878	-0.243262	-62.7451
chr18	80936331	80936394	64	8	0.626421	0.850512	-0.224091	-61.9655
chr8	123557773	123557819	47	11	0.180685	0.413488	-0.232803	-61.2134
chr19	42699406	42699448	43	7	0.427185	0.234511	0.192675	61.1634
chr5	14613690	14613912	223	7	0.287856	0.771386	-0.48353	-61.053
chr4	47312551	47312758	208	9	0.281404	0.503849	-0.222445	-60.4234
chr14	121405489	121405535	47	6	0.354409	0.549047	-0.194638	-60.1172
chr16	21347292	21347525	234	7	0.495942	0.811291	-0.315349	-59.1772
chr15	93757825	93758027	203	4	0.149324	0.74757	-0.598247	-58.2808
chr13	77603907	77603970	64	7	0.948635	0.705455	0.24318	57.9106
chr6	114621027	114621074	48	10	0.774674	0.495781	0.278893	57.2397
chrX	105766814	105767128	315	11	0.709109	0.408377	0.300732	56.9365
chr13	54830510	54830685	176	6	0.443354	0.792307	-0.348954	-56.5788
chr5	21952822	21953060	239	9	0.586381	0.853351	-0.26697	-56.0814
chr2	125435011	125435128	118	4	0.294565	0.810613	-0.516048	-56.0329
chr12	103039614	103039624	11	11	0.646057	0.870302	-0.224245	-55.8009
chr2	164958310	164958385	76	4	0.188594	0.765007	-0.576413	-55.7118
chr11	9449072	9449119	48	9	0.805777	0.558758	0.247019	55.7113
chr2	84506557	84506601	45	9	0.742484	0.501834	0.24065	53.7405
chr8	123593126	123593166	41	12	0.276582	0.56621	-0.289628	-53.6815
chr15	41818894	41819140	247	5	0.366741	0.783105	-0.416364	-53.3509
chrX	33625175	33625215	41	5	0.421024	0.791646	-0.370621	-53.335
chr6	131091821	131091939	119	5	0.183098	0.807339	-0.624241	-53.0818
chr5	10486240	10486405	166	10	0.46923	0.77582	-0.30659	-53.0381
chr6	108334524	108334828	305	10	0.660953	0.37134	0.289613	52.994
chr14	18203355	18203414	60	5	0.369265	0.863689	-0.494424	-52.5468
chr14	121405257	121405367	111	9	0.342324	0.566306	-0.223982	-52.4885
chr16	93440556	93440671	116	9	0.657761	0.336252	0.321509	52.3675
chr8	123557670	123557688	19	11	0.194175	0.409168	-0.214993	-52.3644
chr13	98994023	98994120	98	7	0.797539	0.548435	0.249104	52.325
chr1	19391495	19391744	250	5	0.44469	0.837552	-0.392862	-52.0484
chr13	38786259	38786319	61	8	0.88412	0.565095	0.319025	51.7946
chr13	98495295	98495603	309	12	0.685236	0.358512	0.326725	51.4432
chr8	123579401	123579463	63	7	0.164916	0.377611	-0.212696	-51.1315
chr18	11995863	11995957	95	10	0.301685	0.546304	-0.244619	-51.0024
chrX	107930568	107931001	434	11	0.358026	0.691344	-0.333317	-50.7013
chr8	92071355	92071361	7	7	0.44672	0.253565	0.193154	50.2241
chr11	119742172	119742255	84	10	0.456687	0.708023	-0.251336	-49.5852
chr8	121833493	121833530	38	8	0.41452	0.735202	-0.320682	-49.3727
chrX	48196336	48196449	114	10	0.848583	0.587524	0.26106	48.9482
chr15	40104229	40104235	7	7	0.484355	0.737024	-0.252669	-48.9109
chr12	99148521	99148623	103	7	0.290617	0.54163	-0.251012	-48.4261
chr3	62158910	62158985	76	9	0.621917	0.382236	0.239681	48.4161
chr4	142985940	142986127	188	8	0.45059	0.689489	-0.238899	-48.0171
chr10	59382934	59383061	128	6	0.8413	0.605472	0.235829	47.7558
chrX	142580976	142581066	91	10	0.395139	0.665446	-0.270307	-47.7136
chr17	33780545	33780667	123	10	0.74177	0.478609	0.263161	46.5848
chrX	115858043	115858074	32	6	0.477975	0.848689	-0.370713	-46.3261
chr1	76773527	76773536	10	5	0.749842	0.563701	0.186141	44.7606
chr4	122072470	122072517	48	8	0.570227	0.846749	-0.276522	-44.3928
chr18	23794758	23794765	8	6	0.785225	0.591081	0.194144	44.0316
chrX	20036743	20036905	163	9	0.385803	0.803892	-0.418088	-43.7959
chr10	42260785	42260836	52	8	0.52323	0.772549	-0.249319	-43.1476
chr5	37924430	37924489	60	5	0.852602	0.640867	0.211734	43.1007
chr16	41575471	41575498	28	5	0.605296	0.911051	-0.305755	-43.0362
chr16	35444624	35444634	11	4	0.0451399	0.859224	-0.814084	-42.8346
chr3	62158992	62159020	29	6	0.456752	0.236406	0.220346	42.5002
chr15	40104241	40104249	9	9	0.484355	0.737024	-0.252669	-42.4896
chr1	87466921	87466949	29	7	0.496884	0.737567	-0.240682	-42.4391
chr14	25907370	25907496	127	9	0.625919	0.348109	0.27781	42.4096
chrX	139134145	139134443	299	9	0.179846	0.460482	-0.280636	-42.3733
chr8	123579658	123579667	10	7	0.165358	0.365551	-0.200193	-41.3582
chr13	65538485	65538520	36	6	0.385793	0.76328	-0.377488	-41.1281
chr17	36249128	36249134	7	5	0.2602	0.450053	-0.189853	-40.9941
chr9	24266888	24268698	1811	20	0.609002	0.639174	-0.0301714	40.6956
chr7	27283886	27283978	93	8	0.915609	0.621494	0.294115	39.4492
chr4	42672803	42672888	86	8	0.5467	0.832012	-0.285312	-39.1481
chr4	101870905	101871002	98	7	0.731028	0.476208	0.25482	38.9788
chr14	26026150	26026227	78	10	0.414714	0.776531	-0.361817	-38.8139
chrX	38217107	38217113	7	7	0.611901	0.840949	-0.229048	-38.6398
chr11	119919860	119919899	40	6	0.45047	0.74469	-0.294221	-38.5298
chr15	68520693	68520713	21	7	0.773226	0.519142	0.254084	38.4631
chr5	134804324	134804402	79	6	0.325515	0.539841	-0.214326	-38.3498
chrX	78352874	78353215	342	6	0.807565	0.367151	0.440414	38.0953
chr11	105713401	105713538	138	8	0.51679	0.786484	-0.269693	-37.7262
chr6	135090758	135090906	149	8	0.746002	0.466105	0.279897	37.6609
chr13	67885029	67885034	6	5	0.661461	0.85925	-0.197789	-37.4346
chr12	112210807	112210825	19	4	0.133766	0.32431	-0.190544	-37.4252
chr5	127990958	127991036	79	8	0.355943	0.607398	-0.251455	-37.0476
chr4	68978484	68978597	114	7	0.570631	0.938188	-0.367557	-36.8514
chr9	48896538	48896676	139	6	0.567298	0.336336	0.230962	36.8168
chrX	117478005	117478084	80	7	0.576279	0.86262	-0.286341	-36.5022
chr1	138610091	138610290	200	8	0.496718	0.888659	-0.391941	-36.1691
chr6	55354258	55354323	66	4	0.483489	0.837148	-0.353659	-36.1338
chr12	56677189	56677335	147	7	0.816499	0.545134	0.271365	35.9837
chr6	84135551	84135564	14	4	0.221777	0.417581	-0.195803	-35.867
chr16	90001037	90001077	41	6	0.526514	0.742779	-0.216265	-35.7208
chr5	43209078	43209087	10	7	0.879899	0.65027	0.229629	35.6892
chr5	22515732	22515803	72	6	0.289114	0.655677	-0.366564	-35.6267
chrX	16601273	16601311	39	8	0.391978	0.69131	-0.299332	-35.5431
chr2	84506521	84506536	16	5	0.735479	0.49944	0.236039	35.2423
chr13	21813872	21813919	48	5	0.414905	0.627964	-0.213058	-34.9043
chr5	66466494	66466502	9	5	0.485559	0.67415	-0.18859	-34.7985
chr1	134400209	134400219	11	5	0.672231	0.459885	0.212346	34.393
chr5	32288980	32289059	80	4	0.347902	0.779208	-0.431306	-34.3475
chrX	142633196	142633202	7	6	0.723195	0.490444	0.232751	34.1836
chr8	123557702	123557711	10	7	0.185663	0.403032	-0.217369	-33.7648
chr4	70876943	70876978	36	6	0.708136	0.935533	-0.227397	-33.6373
chr13	62344150	62344375	226	5	0.424473	0.770084	-0.345612	-33.5415
chrX	44075909	44076140	232	5	0.635045	0.925277	-0.290232	-33.2687
chr8	21108498	21108577	80	6	0.529144	0.820496	-0.291352	-33.1711
chr8	123557615	123557625	11	7	0.196449	0.415213	-0.218764	-33.1631
chr12	37067437	37067585	149	6	0.480147	0.861154	-0.381006	-33.1592
chr16	90000953	90000981	29	5	0.534199	0.739757	-0.205559	-32.9987
chr3	155843784	155843805	22	4	0.81555	0.383383	0.432167	32.9331
chrX	123892242	123892389	148	8	0.782356	0.459488	0.322868	32.6443
chr9	13566341	13566381	41	6	0.296725	0.655592	-0.358867	-32.5952
chrX	43087410	43087455	46	5	0.916978	0.690017	0.226961	32.5949
chrX	8303327	8303441	115	6	0.914246	0.487587	0.426659	32.3427
chr6	20298185	20298263	79	4	0.546532	0.865752	-0.31922	-32.149
chr1	47936670	47936689	20	5	0.679282	0.932153	-0.252871	-32.0945
chr10	86594316	86594328	13	4	0.587311	0.880658	-0.293348	-32.0786
chr4	121465749	121465852	104	5	0.622582	0.944753	-0.322171	-31.8668
chr12	54993320	54993427	108	5	0.549956	0.766309	-0.216353	-31.841
chr17	36249000	36249030	31	4	0.240025	0.431945	-0.19192	-31.7513
chrX	155009850	155011036	1187	6	0.430659	0.880368	-0.449709	-31.7168
chrX	137446424	137446441	18	6	0.947467	0.622997	0.324469	31.6054
chr8	21259373	21259378	6	4	0.614847	0.828028	-0.213181	-31.4136
chr4	142986243	142986357	115	4	0.483116	0.776879	-0.293763	-31.3225
chrX	143071262	143071321	60	8	0.223686	0.552797	-0.329111	-31.2989
chr4	42679644	42679716	73	5	0.273724	0.578649	-0.304926	-30.9384
chr12	79562165	79562181	17	6	0.591005	0.86002	-0.269015	-30.8479
chr2	84506293	84506346	54	5	0.753941	0.52924	0.224701	30.799
chr12	54993450	54993495	46	5	0.484077	0.710954	-0.226877	-30.3386
chrX	27349275	27349340	66	6	0.899346	0.400417	0.498929	30.1576
chr5	43216835	43216840	6	5	0.911694	0.702858	0.208837	29.9789
chr18	3460068	3460073	6	4	0.524493	0.780356	-0.255863	-29.8397
chr10	125765389	125765519	131	4	0.388773	0.723406	-0.334633	-29.7644
chr14	121405391	121405396	6	5	0.349868	0.55885	-0.208982	-29.73
chr7	29615979	29615988	10	5	0.658982	0.44335	0.215632	29.3457
chr4	42470467	42470552	86	6	0.721553	0.320301	0.401252	29.08
chr8	13462205	13462265	61	4	0.153117	0.558175	-0.405058	-29.006
chr13	21814109	21814116	8	5	0.354026	0.580995	-0.226969	-28.6271
chrX	91896615	91896625	11	6	0.564688	0.88922	-0.324532	-28.4999
chr8	123579578	123579584	7	5	0.169464	0.37393	-0.204467	-28.4345
chr14	68966745	68966962	218	5	0.316285	0.72568	-0.409395	-28.4279
chr6	74242788	74242928	141	5	0.554934	0.841976	-0.287042	-28.2383
chrX	38790298	38790374	77	6	0.482807	0.938594	-0.455787	-28.1953
chr1	110330479	110330549	71	5	0.894879	0.655885	0.238993	28.0018
chr8	123579538	123579544	7	5	0.170605	0.381268	-0.210664	-27.93
chr8	105924756	105924820	65	5	0.911116	0.426516	0.4846	27.6726
chr8	123579613	123579621	9	5	0.169464	0.37393	-0.204467	-27.6561
chr8	3773614	3773646	33	4	0.583781	0.820084	-0.236304	-27.6548
chr4	42679491	42679607	117	5	0.277624	0.574775	-0.297152	-27.5162
chr16	76142752	76142792	41	4	0.720162	0.469994	0.250168	27.4391
chr12	54993547	54993595	49	4	0.43453	0.660341	-0.225812	-27.3285
chrX	43310071	43310104	34	6	0.551318	0.856323	-0.305005	-27.325
chr6	11252852	11252956	105	6	0.411133	0.71311	-0.301978	-27.2806
chr8	123567801	123567809	9	5	0.147615	0.38212	-0.234505	-27.09
chr3	99676111	99676283	173	6	0.348604	0.628702	-0.280098	-26.8928
chr17	42764124	42764246	123	5	0.325241	0.62777	-0.302528	-26.8825
chrX	103130143	103130324	182	5	0.462506	0.733715	-0.271209	-26.7222
chrX	21670915	21671066	152	5	0.381081	0.622892	-0.241811	-26.6701
chr15	103609970	103610000	31	5	0.449875	0.878726	-0.428851	-26.6628
chr4	88779616	88779625	10	5	0.224081	0.458257	-0.234175	-26.4037
chr13	15833388	15833425	38	4	0.786735	0.401502	0.385233	26.2927
chr15	101210210	101210339	130	4	0.0730512	0.446692	-0.373641	-26.2136
chr1	111692097	111692130	34	5	0.914122	0.616028	0.298094	26.0968
chr4	58409970	58410086	117	7	0.926513	0.564086	0.362426	25.687
chr4	122322063	122322122	60	4	0.367695	0.872593	-0.504898	-25.6007
chr6	59542219	59542312	94	6	0.471486	0.903499	-0.432013	-25.5504
chrX	114777325	114777503	179	5	0.271887	0.756847	-0.48496	-25.5332
chr2	10050991	10051041	51	6	0.344761	0.618558	-0.273798	-25.3764
chr8	123557579	123557585	7	5	0.197925	0.422907	-0.224982	-25.3751
chr5	115454876	115454884	9	4	0.484046	0.776914	-0.292868	-25.3524
chrX	32288508	32288525	18	4	0.329587	0.790492	-0.460905	-25.3099
chr13	23325251	23325256	6	4	0.548333	0.791212	-0.242879	-25.1848
chrX	81440154	81440195	42	5	0.47919	0.926228	-0.447039	-25.1282
chr2	42680125	42680195	71	6	0.743629	0.48523	0.258399	25.0491
chr19	3774999	3775035	37	6	0.574365	0.832097	-0.257732	-25.0038
chrX	147811472	147811495	24	6	0.555723	0.866084	-0.310361	-24.6994
chr2	175381633	175381644	12	4	0.916485	0.374283	0.542202	24.6991
chr9	40228492	40228512	21	4	0.156956	0.448564	-0.291608	-24.4831
chrX	67220695	67220774	80	6	0.428716	0.74192	-0.313204	-24.4141
chrX	35937155	35937400	246	5	0.385132	0.710783	-0.32565	-24.4031
chr17	53185930	53186022	93	5	0.923831	0.409776	0.514055	24.3489
chr17	38981135	38981226	92	4	0.39574	0.846186	-0.450447	-24.3378
chrX	92766380	92766463	84	5	0.633668	0.935803	-0.302135	-24.3317
chr7	62167610	62167674	65	5	0.445324	0.931794	-0.486471	-24.3116
chr14	7062973	7063104	132	6	0.526945	0.903947	-0.377002	-24.0842
chr3	7918308	7918382	75	4	0.561083	0.934225	-0.373141	-23.9935
chrX	4760464	4760516	53	6	0.906712	0.520005	0.386706	23.9226
chr18	53873550	53873613	64	6	0.944115	0.513592	0.430524	23.8764
chr2	44242568	44242663	96	4	0.347287	0.602129	-0.254842	-23.8456
chr6	67446704	67446836	133	5	0.763828	0.458028	0.3058	23.7087
chrX	86008306	86008372	67	4	0.484578	0.768697	-0.284119	-23.5891
chr8	123557654	123557662	9	5	0.195783	0.413829	-0.218046	-23.5475
chrX	109335312	109335409	98	6	0.537042	0.886657	-0.349615	-23.4847
chr3	15308851	15308862	12	4	0.489029	0.911742	-0.422713	-23.4612
chr2	28212296	28212332	37	4	0.572399	0.339002	0.233397	23.3689
chr15	67032180	67032233	54	4	0.764005	0.519693	0.244313	23.3002
chr16	62729757	62730071	315	5	0.764719	0.48236	0.28236	23.2885
chr14	88576535	88576645	111	6	0.626665	0.927797	-0.301132	-23.1636
chr2	93296742	93296748	7	4	0.809156	0.560821	0.248335	23.0254
chr10	5719152	5719161	10	4	0.572404	0.806949	-0.234545	-22.7694
chr14	41715013	41715021	9	4	0.248943	0.592512	-0.343568	-22.7416
chrX	35213265	35213271	7	4	0.945718	0.578965	0.366753	22.5419
chr6	148102009	148102042	34	4	0.616594	0.906087	-0.289493	-22.4231
chr7	23235560	23235712	153	5	0.366192	0.677995	-0.311803	-22.4132
chr16	32152997	32153011	15	4	0.422149	0.693883	-0.271734	-22.1747
chr3	36328504	36328515	12	6	0.447521	0.75987	-0.312349	-22.0724
chr1	193238463	193238643	181	5	0.556163	0.306997	0.249166	21.904
chrX	26593526	26593715	190	4	0.893143	0.407187	0.485957	21.8661
chr6	7111470	7111773	304	5	0.945392	0.548979	0.396414	21.8501
chrX	4281496	4281587	92	6	0.418552	0.794652	-0.3761	-21.7017
chrX	3333327	3333451	125	5	0.602259	0.889486	-0.287227	-21.6856
chrX	35480529	35480552	24	5	0.91778	0.670339	0.247441	21.5201
chr2	122952698	122953080	383	5	0.403536	0.86412	-0.460585	-21.5155
chrX	43176937	43177001	65	4	0.459578	0.92665	-0.467072	-21.5004
chrX	109298796	109298937	142	4	0.616023	0.938546	-0.322524	-21.4766
chr17	40424689	40424896	208	5	0.974363	0.688694	0.28567	21.417
chr9	36619931	36619966	36	6	0.918277	0.518888	0.399388	21.3502
chrX	42025106	42025191	86	4	0.928714	0.546826	0.381888	21.2795
chrX	163916548	163916554	7	4	0.156727	0.552078	-0.395351	-21.1434
chr18	75409014	75409053	40	4	0.58739	0.84398	-0.25659	-21.0987
chr14	41596111	41596790	680	7	0.476632	0.761964	-0.285332	-21.0695
chr18	34391799	34391897	99	4	0.29754	0.706304	-0.408764	-20.9625
chr14	74134173	74134213	41	4	0.315866	0.854139	-0.538272	-20.9249
chr6	65295234	65295311	78	4	0.401976	0.865447	-0.46347	-20.7732
chr13	7844942	7844974	33	4	0.980693	0.663255	0.317438	20.5388
chrX	58510496	58510634	139	5	0.953772	0.572722	0.381049	20.5105
chrX	126665508	126665568	61	4	0.15791	0.655796	-0.497886	-20.5105
chr10	78942299	78942363	65	5	0.901301	0.624552	0.276749	20.4934
chrX	47568662	47568762	101	4	0.469966	0.857022	-0.387057	-20.4921
chr1	24723582	24723682	101	4	0.951203	0.568056	0.383147	20.4513
chr14	3674381	3674524	144	5	0.898719	0.570063	0.328656	20.3388
chr1	157001435	157001460	26	4	0.557273	0.30145	0.255822	20.3039
chr15	42650106	42650118	13	4	0.942877	0.59542	0.347457	20.2574
chr3	111763313	111763410	98	6	0.643306	0.954069	-0.310763	-20.2158
chr13	10428852	10428911	60	4	0.608505	0.966166	-0.357661	-20.1856
chr12	14047931	14048026	96	4	0.960128	0.619822	0.340306	20.1192
chr4	155838574	155838708	135	5	0.793929	0.502854	0.291075	20.051
chr14	4627354	4627410	57	4	0.346721	0.839869	-0.493148	-19.9673
chr1	102525536	102525546	11	4	0.617945	0.881492	-0.263547	-19.7573
chr3	82208070	82208117	48	4	0.333562	0.821246	-0.487684	-19.7547
chr6	49013869	49013895	27	4	0.277335	0.571578	-0.294242	-19.7019
chrX	63890086	63890622	537	4	0.935787	0.452752	0.483035	19.6424
chr12	65416437	65416452	16	4	0.809515	0.507162	0.302352	19.626
chr2	148746188	148746206	19	4	0.575179	0.843576	-0.268397	-19.6198
chr10	22864072	22864080	9	4	0.863333	0.384038	0.479295	19.4884
chr16	35677223	35677239	17	4	0.903512	0.63555	0.267962	19.4824
chr7	30615937	30615974	38	4	0.491041	0.80741	-0.316369	-19.4707
chr9	3647888	3648062	175	4	0.629025	0.928695	-0.299669	-19.4219
chr9	68882548	68882556	9	4	0.612512	0.25435	0.358163	19.389
chr10	57580066	57580098	33	4	0.55987	0.900786	-0.340916	-19.3876
chr17	41038720	41038735	16	4	0.631544	0.32554	0.306004	19.2367
chr16	87301924	87301983	60	5	0.52129	0.836584	-0.315294	-19.0952
chr11	30849951	30849958	8	4	0.922624	0.673609	0.249015	19.0001
chr11	15301667	15301744	78	4	0.741422	0.257256	0.484166	18.9583
chr1	73476275	73476353	79	4	0.377493	0.875679	-0.498186	-18.9439
chrX	117483037	117483094	58	4	0.641848	0.939697	-0.297849	-18.9251
chr5	10911128	10911135	8	4	0.531641	0.938211	-0.40657	-18.8814
chr3	44890298	44890373	76	4	0.555188	0.930722	-0.375533	-18.6441
chrX	101055258	101055351	94	4	0.442722	0.768073	-0.32535	-18.6001
chr12	115314496	115314615	120	4	0.300212	0.628846	-0.328634	-18.5767
chr14	67982426	67982499	74	4	0.771987	0.527967	0.244021	18.537
chr13	62660038	62660126	89	4	0.378943	0.895256	-0.516313	-18.5167
chrX	158793930	158794067	138	4	0.564469	0.864287	-0.299817	-18.5077
chr8	46380803	46380823	21	4	0.499711	0.94567	-0.44596	-18.4711
chr9	122847066	122847094	29	4	0.484384	0.810285	-0.325901	-18.4611
chr17	94022324	94022375	52	4	0.28428	0.811139	-0.52686	-18.419
chr17	85414062	85414067	6	4	0.960034	0.568844	0.391189	18.418
chr6	134013902	134013983	82	4	0.384226	0.656439	-0.272213	-18.3888
chr19	39160386	39160451	66	4	0.87367	0.362579	0.511091	18.3463
chrX	55312997	55313017	21	4	0.258822	0.821723	-0.562902	-18.2286
chr5	31555055	31555129	75	4	0.228336	0.560195	-0.331859	-18.2191
chrX	110868809	110868908	100	4	0.895591	0.555682	0.339909	18.1735
chr16	3012355	3012452	98	4	0.327831	0.753563	-0.425732	-18.1278
chrX	152371840	152371871	32	4	0.668404	0.92885	-0.260446	-18.1112
chrX	114747209	114747361	153	4	0.552825	0.897083	-0.344258	-18.0494
chr6	131110755	131111012	258	5	0.786935	0.453693	0.333242	18.0439
chr2	98218917	98218997	81	4	0.592532	0.898436	-0.305904	-17.976
chrX	123767809	123767889	81	4	0.579539	0.914194	-0.334655	-17.9573
chr3	146075132	146075151	20	4	0.650568	0.967079	-0.316511	-17.941
chr13	79474007	79474102	96	4	0.56808	0.872926	-0.304847	-17.938
chr9	16857562	16857640	79	4	0.56387	0.943109	-0.37924	-17.886
chr6	106137362	106137396	35	4	0.493862	0.772901	-0.279039	-17.8585
chr19	14001957	14002067	111	5	0.926264	0.56846	0.357804	17.8385
chrX	102946566	102946608	43	4	0.476972	0.762741	-0.285769	-17.7811
chr6	114537690	114537713	24	4	0.502469	0.7703	-0.267831	-17.7693
chr1	112820788	112820870	83	4	0.907556	0.533368	0.374188	17.6777
chr12	63578847	63578944	98	4	0.941087	0.470895	0.470192	17.6462
chr5	71774235	71774272	38	4	0.625159	0.334858	0.290301	17.5762
chrX	85924820	85924851	32	4	0.336093	0.679249	-0.343155	-17.4899
chr10	110205776	110205824	49	4	0.359131	0.644905	-0.285775	-17.4857
chr1	147285900	147285908	9	4	0.849246	0.522552	0.326694	17.4645
chrX	61723688	61723700	13	4	0.474773	0.725631	-0.250858	-17.4588
chr3	86971431	86971440	10	4	0.882768	0.493179	0.389589	17.3604
chr9	88994792	88994825	34	4	0.908623	0.574682	0.333941	17.3515
chr4	67965657	67965712	56	4	0.174185	0.520691	-0.346507	-17.2952
chr6	19314015	19314086	72	4	0.593534	0.895203	-0.301668	-17.2096
chr9	64527391	64527432	42	4	0.812356	0.518693	0.293663	17.1503
chr12	96688813	96688821	9	4	0.852638	0.55618	0.296458	17.0319
chrX	108896029	108896076	48	4	0.857909	0.535653	0.322256	16.9471
chr2	175258736	175258763	28	4	0.463053	0.819628	-0.356575	-16.9381
chrX	54010844	54010880	37	4	0.622049	0.923002	-0.300953	-16.9296
chrX	91896474	91896483	10	4	0.564688	0.88922	-0.324532	-16.9018
chr3	95822319	95822390	72	4	0.450331	0.788891	-0.338561	-16.8429
chr7	42196911	42196973	63	4	0.644197	0.306471	0.337725	16.8157
chrX	134143387	134143516	130	4	0.977991	0.668068	0.309923	16.741
chr14	50586493	50586570	78	4	0.393141	0.716896	-0.323755	-16.6068
chr13	7810198	7810238	41	4	0.372627	0.870672	-0.498045	-16.6067
chr1	132349787	132349798	12	4	0.316331	0.589134	-0.272803	-16.599
chr14	38748393	38748506	114	4	0.925239	0.619825	0.305414	16.5789
chrX	169070163	169070184	22	4	0.568356	0.849847	-0.281491	-16.5739
chr13	7914897	7915117	221	4	0.313178	0.637524	-0.324346	-16.5551
chrX	122093278	122093353	76	4	0.543635	0.839895	-0.29626	-16.4743
chr17	61800331	61800374	44	4	0.857972	0.578139	0.279833	16.4138
chrX	127956533	127956595	63	5	0.873578	0.544183	0.329395	16.3428
chr8	115281118	115281149	32	4	0.60594	0.910886	-0.304945	-16.3081
chrX	70570783	70570800	18	4	0.246666	0.545425	-0.298759	-16.2929
chr2	28694269	28694313	45	4	0.836871	0.54402	0.292852	16.215
chr16	59090320	59090353	34	4	0.416346	0.717483	-0.301137	-16.1446
chr11	43934183	43934216	34	4	0.827245	0.513892	0.313353	16.0925
chr14	41954861	41954866	6	4	0.509922	0.92259	-0.412669	-16.0596
chr3	63935343	63935389	47	4	0.414539	0.83579	-0.421251	-15.9734
chr15	60714794	60714850	57	4	0.503994	0.23267	0.271324	15.9394
chrX	149535714	149535728	15	4	0.536364	0.859559	-0.323195	-15.8309
chr16	79451014	79451044	31	4	0.317728	0.606337	-0.288609	-15.8264
chrX	161162080	161162128	49	4	0.480738	0.767694	-0.286956	-15.6958
chrX	97583626	97583694	69	4	0.902001	0.587862	0.314139	15.6812
chr15	71659858	71659886	29	4	0.506237	0.887998	-0.381762	-15.6276
chrX	57478892	57479090	199	4	0.420393	0.776886	-0.356493	-15.4973
chrX	102006691	102006697	7	4	0.52346	0.878872	-0.355412	-15.4784
chr6	44743473	44743481	9	4	0.378489	0.74949	-0.371001	-15.4784
chrX	108823153	108823160	8	4	0.819543	0.549091	0.270453	15.4708
chrX	8349126	8349220	95	4	0.814664	0.448017	0.366646	15.4321
chr1	134125455	134125508	54	4	0.524699	0.902232	-0.377533	-15.3688
chr11	88129650	88129660	11	4	0.262285	0.558786	-0.296501	-15.2908
chrX	136611052	136611063	12	4	0.194376	0.485008	-0.290632	-15.234
chr9	74413755	74413833	79	4	0.546013	0.897403	-0.35139	-15.2031
chrX	5806800	5806830	31	4	0.702483	0.377035	0.325448	15.1854
chr7	32613024	32613047	24	4	0.726459	0.386602	0.339857	15.152
chr15	13848973	13849172	200	4	0.923828	0.622214	0.301614	15.103
chr4	37594365	37594397	33	4	0.370523	0.724145	-0.353622	-14.991
chr2	161849828	161850043	216	4	0.615032	0.945694	-0.330662	-14.9687
chr8	42245323	42245401	79	4	0.456396	0.83154	-0.375144	-14.9435
chrX	28711864	28711933	70	4	0.135206	0.563212	-0.428006	-14.9303
chr13	6700234	6700251	18	4	0.809199	0.46773	0.341469	14.8607
chr3	134500683	134500726	44	4	0.919885	0.531523	0.388362	14.7912
chrX	34811077	34811098	22	4	0.843399	0.525967	0.317432	14.7883
chr4	91638023	91638104	82	4	0.412138	0.849433	-0.437295	-14.6255
chr7	33756752	33756842	91	4	0.542003	0.86316	-0.321158	-14.5926
chr1	96743527	96743534	8	4	0.486924	0.913476	-0.426551	-14.5222
chrX	61580386	61580405	20	4	0.644195	0.330978	0.313217	14.4632
chrX	80810185	80810296	112	4	0.251672	0.547063	-0.295391	-14.4383
chrX	63631852	63632415	564	4	0.454714	0.804913	-0.350199	-14.4342
chr12	42356519	42356610	92	4	0.427041	0.8244	-0.397359	-14.3744
chrX	43707211	43707287	77	4	0.433097	0.821459	-0.388362	-14.3543
chrX	33469656	33469688	33	4	0.925003	0.456818	0.468185	14.2953
chrX	102862810	102862834	25	4	0.611006	0.939659	-0.328653	-14.108
chrX	77819674	77819690	17	4	0.503583	0.848877	-0.345294	-14.0732
chrX	106394583	106394729	147	4	0.935551	0.563491	0.37206	13.9646
chr8	58677589	58677594	6	4	0.927296	0.605475	0.321821	13.5286
chr10	89186616	89186633	18	4	0.303792	0.632997	-0.329205	-13.4136
chrX	22529679	22529685	7	4	0.473797	0.823241	-0.349444	-13.3095
chr1	101148226	101148316	91	4	0.936123	0.551773	0.384351	13.2599
chr6	20913868	20913875	8	4	0.251099	0.623512	-0.372412	-13.1588
chr18	21538983	21539067	85	4	0.297901	0.721832	-0.423931	-13.0785
chr12	88143808	88143819	12	4	0.943121	0.576115	0.367006	12.5204
chr7	22668103	22668159	57	4	0.323727	0.653296	-0.329569	-12.4027
chrX	24690692	24690723	32	4	0.220234	0.581008	-0.360774	-11.8482
chr18	90056415	90057056	642	4	0.85498	0.672694	0.182286	7.73981
chrX	109987446	109988275	830	4	0.668961	0.669065	-0.000103398	0.763535
chr10	13608544	13610697	2154	4	0.640943	0.587981	0.052962	-0.26496
chr17	54414260	54414912	653	4	0.740039	0.64299	0.0970493	-0.00713719

## Sheet: DMRs EE - dorsal vs ventral DG
chr	start	end	length	# CG sites	mean dorsal	mean ventral	methylation difference	areaStat
chr7	70347125	70349599	2475	148	0.190754	0.523321	-0.332567	-1921.96
chr7	70340110	70345639	5530	122	0.225732	0.670722	-0.44499	-1562.62
chr7	70335406	70337856	2451	100	0.160313	0.50306	-0.342747	-1238.64
chr7	70332407	70334439	2033	92	0.114794	0.446669	-0.331875	-1108.78
chr7	70367122	70369184	2063	76	0.119215	0.482876	-0.363661	-853.53
chr12	107916587	107916962	376	66	0.631031	0.847113	-0.216081	-771.361
chr4	28819364	28823020	3657	82	0.334378	0.67781	-0.343432	-747.658
chr5	144845153	144845990	838	64	0.310311	0.590283	-0.279972	-692.077
chr7	70327420	70329952	2533	74	0.125157	0.407203	-0.282046	-664.257
chr11	19012222	19014192	1971	64	0.157114	0.446811	-0.289697	-650.195
chr18	69132320	69134491	2172	79	0.349588	0.625707	-0.276119	-645.345
chr1	78192024	78192956	933	58	0.648569	0.356802	0.291768	626.48
chr18	69195381	69196383	1003	58	0.164442	0.427298	-0.262856	-625.956
chr12	85698013	85698435	423	56	0.22536	0.450069	-0.224709	-616.003
chr8	123545521	123545954	434	80	0.105929	0.406758	-0.300829	-602.448
chr14	21990397	21990988	592	61	0.188087	0.404275	-0.216189	-599.762
chr18	74804162	74804814	653	45	0.430194	0.774945	-0.344751	-594.955
chr8	84084464	84084923	460	62	0.316656	0.548308	-0.231652	-593.073
chr11	108941912	108942551	640	64	0.310571	0.529281	-0.21871	-590.146
chr12	60712655	60712902	248	35	0.421698	0.842009	-0.420311	-586.485
chr1	132380665	132381243	579	62	0.381393	0.619222	-0.237829	-584.651
chr16	92449014	92450033	1020	57	0.378309	0.675658	-0.297349	-572.6
chr8	120577726	120578229	504	56	0.420637	0.656813	-0.236176	-567.45
chrX	15474798	15475213	416	76	0.412872	0.706618	-0.293747	-566.614
chr10	81387690	81388319	630	48	0.394618	0.703248	-0.308631	-553.325
chr12	100132550	100134060	1511	62	0.383674	0.671433	-0.287759	-544.655
chr19	58228214	58228937	724	45	0.335664	0.651744	-0.316081	-535.53
chr2	47531440	47532214	775	60	0.255219	0.498626	-0.243406	-533.877
chr16	95552220	95552995	776	51	0.302575	0.572062	-0.269487	-530.728
chr19	59322301	59322695	395	50	0.432921	0.713947	-0.281026	-525.461
chr9	121762786	121763193	408	54	0.418215	0.64412	-0.225905	-521
chr12	107828046	107828733	688	57	0.269401	0.4922	-0.2228	-519.938
chr5	115127130	115127575	446	50	0.350548	0.605197	-0.25465	-518.793
chr11	19094158	19095111	954	43	0.354661	0.693131	-0.338469	-514.291
chr2	27112418	27112911	494	59	0.445024	0.685253	-0.240229	-513.034
chr15	58971924	58972786	863	50	0.341644	0.642105	-0.300461	-511.715
chr5	74931454	74932426	973	56	0.35955	0.615746	-0.256196	-508.425
chr15	97414285	97414736	452	50	0.346777	0.618642	-0.271865	-503.985
chr14	60691791	60692272	482	43	0.405071	0.697734	-0.292663	-499.323
chrX	42490027	42490503	477	42	0.390623	0.71631	-0.325687	-497.226
chr18	69192483	69194182	1700	50	0.354368	0.696997	-0.342629	-496.781
chr11	108606099	108607959	1861	46	0.415539	0.737375	-0.321835	-496.327
chr9	107598747	107599089	343	52	0.564953	0.769624	-0.204671	-493.617
chr3	148424383	148425080	698	51	0.435441	0.672784	-0.237342	-490.235
chr8	123593097	123593380	284	70	0.183699	0.489246	-0.305547	-485.179
chr18	12729945	12730428	484	38	0.329394	0.68264	-0.353246	-479.416
chr1	93874526	93875009	484	48	0.290799	0.540983	-0.250184	-477.924
chr7	131627792	131628442	651	55	0.233627	0.45107	-0.217443	-476.63
chr7	30484943	30485167	225	42	0.302422	0.618311	-0.315888	-475.228
chr7	70323968	70325131	1164	43	0.128071	0.413652	-0.285581	-475.171
chr11	60188041	60188575	535	51	0.497141	0.742942	-0.2458	-469.84
chr1	77499646	77500459	814	40	0.283953	0.631153	-0.347201	-468.88
chr4	46915645	46916236	592	54	0.333918	0.562347	-0.228429	-466.568
chr16	90070126	90071044	919	52	0.285959	0.535952	-0.249993	-466.545
chr17	29931070	29931566	497	48	0.241738	0.468035	-0.226297	-463.535
chr2	61662466	61663457	992	56	0.362594	0.599632	-0.237039	-459.574
chr5	134401819	134402147	329	38	0.240979	0.546952	-0.305973	-459.294
chr8	126025084	126025525	442	46	0.391648	0.643154	-0.251506	-457.037
chr7	56013911	56014317	407	48	0.505651	0.752726	-0.247075	-451.355
chr7	70355908	70357997	2090	48	0.499905	0.227661	0.272244	450.528
chr11	32867606	32868078	473	38	0.474679	0.768694	-0.294015	-449.511
chr14	47016419	47016954	536	42	0.347973	0.628668	-0.280694	-449.041
chr17	86345320	86346150	831	54	0.290331	0.529239	-0.238908	-447.352
chr5	144670653	144670943	291	58	0.774144	0.522462	0.251682	445.943
chr19	14957759	14958090	332	38	0.504494	0.767597	-0.263103	-444.383
chr7	70362671	70364108	1438	38	0.170234	0.559954	-0.389719	-443.744
chr8	25531630	25532443	814	46	0.366446	0.657631	-0.291185	-441.851
chr8	126007031	126007925	895	54	0.32607	0.559334	-0.233264	-439.578
chr19	44400032	44400666	635	40	0.367913	0.658693	-0.29078	-437.417
chr18	65624615	65625051	437	49	0.265611	0.470092	-0.20448	-436.752
chr1	190147692	190148709	1018	50	0.327652	0.590453	-0.262802	-436.02
chr8	122329504	122329935	432	40	0.391372	0.675305	-0.283932	-433.537
chr7	98904156	98904869	714	42	0.326623	0.665511	-0.338888	-432.152
chr8	120316335	120317236	902	46	0.349727	0.62861	-0.278883	-428.474
chr16	90000777	90001769	993	52	0.406855	0.661653	-0.254798	-428.181
chr16	90003325	90004303	979	47	0.333844	0.586419	-0.252574	-426.62
chr18	69553171	69554229	1059	52	0.367816	0.615396	-0.24758	-426.404
chr1	75556632	75557434	803	49	0.417333	0.683134	-0.265801	-424.719
chr12	86106108	86106833	726	38	0.425107	0.760436	-0.335329	-423.379
chr11	113284855	113285431	577	44	0.198898	0.415993	-0.217095	-422.1
chr12	4689464	4689936	473	44	0.44601	0.716967	-0.270957	-415.095
chr14	48235007	48235653	647	43	0.32482	0.600814	-0.275995	-414.625
chr12	70359376	70360001	626	44	0.200563	0.456372	-0.255809	-412.24
chr5	77167693	77168140	448	44	0.460115	0.681058	-0.220943	-411.629
chr5	115918428	115919088	661	42	0.375822	0.637676	-0.261855	-411.298
chr1	190161068	190161662	595	46	0.311826	0.530791	-0.218964	-409.774
chr1	14305035	14305444	410	34	0.175315	0.467342	-0.292027	-409.3
chr5	125035898	125036403	506	35	0.354282	0.688409	-0.334127	-408.858
chr7	44905556	44905961	406	44	0.377338	0.620071	-0.242733	-408.663
chr7	70338133	70338935	803	40	0.17979	0.475167	-0.295378	-407.313
chr8	124342814	124343535	722	44	0.400212	0.655525	-0.255313	-406.646
chr8	123206567	123206947	381	45	0.555458	0.771175	-0.215716	-406.396
chr14	30038359	30038803	445	42	0.29091	0.528011	-0.237101	-405.14
chr3	146098019	146098800	782	44	0.407856	0.681518	-0.273662	-403.217
chr15	98644700	98645353	654	45	0.281835	0.549077	-0.267242	-401.879
chr11	118714576	118715144	569	42	0.337467	0.575734	-0.238267	-401.68
chr11	45404396	45405586	1191	48	0.333591	0.620971	-0.287381	-398.509
chr15	12019249	12019958	710	42	0.303576	0.569957	-0.266381	-397.626
chr5	122001470	122001896	427	34	0.610312	0.885652	-0.27534	-397.332
chr8	25555346	25555857	512	43	0.470508	0.718958	-0.24845	-396.666
chr17	31207350	31208280	931	42	0.340804	0.686916	-0.346112	-396.552
chr1	190123512	190123911	400	36	0.375137	0.66302	-0.287882	-392
chr17	46073954	46074417	464	42	0.198983	0.440884	-0.241901	-388.035
chr15	83651300	83651803	504	37	0.405767	0.685297	-0.27953	-387.219
chr8	121612440	121612892	453	40	0.429303	0.706466	-0.277163	-387.033
chr18	69434054	69434715	662	40	0.211609	0.446495	-0.234886	-386.877
chr7	64065541	64065939	399	35	0.0636369	0.263948	-0.200311	-385.854
chr12	105601839	105602361	523	34	0.306266	0.623208	-0.316942	-385.214
chr4	40008451	40009263	813	48	0.289615	0.529496	-0.239881	-384.313
chr11	86883231	86883591	361	52	0.810356	0.543352	0.267004	382.77
chr19	24200266	24201168	903	50	0.276143	0.510772	-0.234629	-381.839
chr16	92391663	92392104	442	36	0.564749	0.823961	-0.259212	-380.544
chr7	37834243	37834702	460	40	0.35033	0.608642	-0.258312	-380.021
chr14	105589363	105589714	352	39	0.325792	0.557618	-0.231826	-378.131
chr14	21994079	21994420	342	38	0.303387	0.532469	-0.229082	-377.99
chr13	113896908	113897390	483	37	0.512606	0.791977	-0.279371	-377.367
chr13	24254391	24254521	131	16	0.303577	0.855199	-0.551622	-376.288
chr12	106185844	106186310	467	43	0.2584	0.480666	-0.222266	-376.151
chr1	28800777	28801329	553	38	0.398896	0.687179	-0.288283	-372.28
chr8	34164990	34165593	604	48	0.437052	0.683166	-0.246114	-370.638
chr7	130108259	130108658	400	41	0.253951	0.467111	-0.21316	-369.74
chr10	120383820	120384862	1043	42	0.310358	0.590992	-0.280634	-367.922
chr7	29616037	29616295	259	41	0.602413	0.361491	0.240922	366.68
chr15	85659226	85660502	1277	46	0.310841	0.59664	-0.2858	-366.212
chr11	52602213	52602862	650	37	0.149197	0.407203	-0.258006	-365.92
chr4	46697061	46697633	573	40	0.309687	0.542452	-0.232765	-364.695
chr8	87745092	87745692	601	41	0.252127	0.490496	-0.23837	-364.243
chr8	14113137	14113727	591	39	0.302578	0.53061	-0.228032	-363.676
chr10	71473205	71474034	830	48	0.284691	0.510209	-0.225518	-363.354
chr7	70164714	70166526	1813	44	0.325592	0.646494	-0.320902	-363.112
chr16	32766621	32767091	471	28	0.426984	0.810588	-0.383604	-362.544
chr10	79540164	79540874	711	46	0.478766	0.713477	-0.234711	-362.149
chr17	45668017	45668677	661	41	0.353976	0.618344	-0.264369	-361.921
chr13	65746750	65746978	229	17	0.195226	0.717053	-0.521827	-360.569
chr2	31758147	31758684	538	36	0.291118	0.587909	-0.296791	-360.001
chr4	139287040	139287513	474	34	0.332815	0.639894	-0.307079	-359.567
chr8	70914541	70914784	244	39	0.49329	0.699324	-0.206033	-359.461
chr12	54775617	54776004	388	45	0.743748	0.471566	0.272182	359.422
chr4	139556032	139556421	390	38	0.265799	0.49592	-0.230121	-359.275
chr17	87334979	87335705	727	38	0.415112	0.711976	-0.296863	-358.829
chr4	142853846	142854231	386	36	0.312687	0.580152	-0.267465	-358.628
chr6	121087855	121088190	336	32	0.411804	0.717465	-0.305661	-358.098
chr4	151207303	151207735	433	36	0.281966	0.551965	-0.269999	-355.837
chr4	140461350	140461826	477	40	0.238944	0.481003	-0.242059	-355.53
chr5	122324827	122325440	614	39	0.216454	0.45603	-0.239576	-354.015
chr2	91480194	91480510	317	38	0.238169	0.47159	-0.233421	-353.823
chr18	68710436	68711536	1101	48	0.329551	0.578122	-0.24857	-353.721
chr2	152636695	152637047	353	38	0.399719	0.633737	-0.234018	-352.015
chr19	10395791	10396396	606	39	0.500395	0.748026	-0.247631	-351.916
chr18	53276499	53277413	915	38	0.341243	0.659456	-0.318213	-351.866
chr4	148080468	148081697	1230	46	0.465503	0.739154	-0.273651	-351.353
chr11	116652212	116652879	668	41	0.296902	0.542526	-0.245623	-348.619
chr5	144556041	144556428	388	38	0.326632	0.579591	-0.25296	-348.591
chr5	129111385	129111853	469	35	0.294231	0.554126	-0.259895	-348.358
chr5	110377874	110378191	318	40	0.24893	0.457984	-0.209054	-347.315
chr10	80792549	80792830	282	36	0.189768	0.407373	-0.217605	-346.886
chr8	120554591	120555070	480	34	0.379619	0.659952	-0.280333	-346.14
chr10	71477919	71478540	622	44	0.245875	0.462501	-0.216627	-345.438
chr19	10772822	10773634	813	38	0.282968	0.565889	-0.282921	-345.387
chr5	111274633	111275193	561	36	0.455265	0.747681	-0.292416	-345.376
chr13	6249414	6249611	198	32	0.461906	0.67883	-0.216924	-344.858
chr7	23884222	23884418	197	20	0.560911	0.897993	-0.337082	-344.662
chr1	45769093	45769676	584	42	0.413045	0.644167	-0.231122	-344.343
chr2	173539747	173540321	575	38	0.366131	0.633234	-0.267103	-343.181
chr14	74795149	74795951	803	44	0.282658	0.508319	-0.225661	-343.012
chr1	179371859	179372478	620	30	0.409574	0.748046	-0.338472	-342.148
chr10	79728834	79729137	304	38	0.196214	0.407011	-0.210797	-341.341
chrX	169926991	169927487	497	39	0.227845	0.479822	-0.251977	-339.811
chr2	51599652	51600159	508	36	0.1441	0.376181	-0.232081	-339.779
chr15	75818560	75819157	598	40	0.143614	0.365435	-0.22182	-339.607
chr5	65045010	65045801	792	37	0.47236	0.721409	-0.249049	-339.522
chr5	150295254	150295763	510	40	0.245812	0.484689	-0.238877	-337.528
chr11	6058714	6059245	532	39	0.322575	0.55432	-0.231744	-336.74
chr8	120160578	120161275	698	39	0.303592	0.552191	-0.248599	-336.734
chr13	27059354	27060032	679	38	0.330212	0.589605	-0.259393	-336.249
chr8	116619834	116620156	323	36	0.244	0.514193	-0.270194	-336.028
chr11	58380089	58380611	523	40	0.40159	0.642015	-0.240425	-335.626
chr11	80923647	80924053	407	38	0.262518	0.487263	-0.224745	-335.557
chr2	31995902	31996624	723	40	0.303014	0.545448	-0.242434	-335.292
chr9	115991980	115992547	568	34	0.335656	0.615385	-0.279729	-334.81
chr4	59556047	59556853	807	40	0.378485	0.705852	-0.327368	-334.682
chr17	63114633	63115020	388	30	0.514989	0.813432	-0.298444	-334.681
chr5	76817652	76818035	384	34	0.219124	0.484094	-0.264969	-333.995
chr2	170829818	170830431	614	36	0.426136	0.706763	-0.280627	-333.643
chr3	132863736	132864356	621	37	0.225842	0.468134	-0.242292	-332.487
chr2	170630535	170631181	647	38	0.368166	0.639611	-0.271445	-331.534
chr5	124951248	124951652	405	36	0.217006	0.447612	-0.230606	-331.162
chr8	117332295	117332671	377	33	0.424189	0.690246	-0.266056	-330.069
chr11	7067273	7068500	1228	39	0.404018	0.665718	-0.2617	-329.882
chr7	19449325	19449743	419	32	0.164467	0.435765	-0.271298	-329.839
chr7	25041973	25043114	1142	46	0.401763	0.660193	-0.25843	-329.772
chr5	65158740	65159233	494	40	0.424501	0.653518	-0.229017	-328.92
chr9	107505164	107505558	395	38	0.352476	0.594773	-0.242298	-328.672
chr15	12630118	12630546	429	32	0.262868	0.530815	-0.267947	-328.598
chr19	22987837	22988379	543	38	0.348848	0.590149	-0.241301	-328.515
chr2	161610078	161610591	514	34	0.378158	0.67294	-0.294782	-328.187
chr3	40683161	40683526	366	38	0.255432	0.477578	-0.222146	-327.186
chr2	29468576	29468815	240	30	0.168655	0.455506	-0.286852	-327.166
chr5	121969061	121969422	362	34	0.264538	0.511988	-0.24745	-326.842
chr15	100108314	100109230	917	37	0.282262	0.540306	-0.258044	-326.679
chr3	51817900	51818300	401	32	0.248581	0.543666	-0.295085	-326.042
chr14	64182842	64183768	927	43	0.225936	0.460483	-0.234546	-326.035
chr2	31282826	31283195	370	26	0.341383	0.655206	-0.313823	-325.691
chr7	105703076	105703623	548	38	0.372345	0.63927	-0.266924	-325.348
chr12	69449862	69450655	794	34	0.483708	0.79186	-0.308153	-324.936
chr15	82184948	82185477	530	34	0.407247	0.693678	-0.286432	-324.752
chr15	13092156	13092511	356	28	0.415791	0.746304	-0.330513	-322.933
chr2	142608828	142609138	311	34	0.31107	0.5811	-0.27003	-322.797
chr15	57908597	57909040	444	38	0.253941	0.484178	-0.230237	-322.645
chr11	19008152	19008357	206	32	0.121784	0.329822	-0.208038	-322.54
chr9	106647144	106647487	344	36	0.355076	0.578094	-0.223018	-320.793
chr1	170850732	170851243	512	39	0.442114	0.694372	-0.252258	-320.267
chr17	87369125	87369578	454	36	0.237176	0.463707	-0.226532	-319.433
chr4	152779561	152779939	379	36	0.264338	0.487426	-0.223088	-319.206
chr10	80172116	80172399	284	38	0.394502	0.609701	-0.215199	-319.036
chr14	77576925	77577734	810	37	0.180863	0.42705	-0.246187	-318.852
chr15	97844602	97845263	662	32	0.272942	0.585645	-0.312702	-318.15
chr12	85609795	85610649	855	38	0.409433	0.677339	-0.267906	-317.666
chr5	125028602	125028863	262	34	0.376193	0.642535	-0.266342	-317.447
chr2	93318908	93319328	421	40	0.362398	0.574952	-0.212554	-316.988
chr4	107458933	107459338	406	34	0.594799	0.820442	-0.225642	-316.683
chr5	114781294	114781815	522	39	0.292431	0.520121	-0.227689	-315.921
chr1	36916089	36917041	953	44	0.488931	0.727544	-0.238613	-315.642
chr10	121059234	121059890	657	38	0.252663	0.490886	-0.238223	-315.627
chr1	151036554	151037162	609	38	0.247114	0.469662	-0.222548	-315.049
chr11	71986996	71987240	245	30	0.278896	0.541545	-0.262649	-314.767
chr11	4690722	4691428	707	36	0.196168	0.459118	-0.26295	-314.421
chr6	16314747	16314990	244	26	0.210583	0.498245	-0.287662	-314.232
chr8	88948932	88949301	370	34	0.340826	0.590262	-0.249436	-313.986
chr11	118885087	118885539	453	35	0.278995	0.507632	-0.228636	-313.482
chr2	169912775	169913201	427	32	0.317329	0.587523	-0.270194	-313.245
chr5	64044848	64045314	467	39	0.265776	0.488546	-0.222771	-313.191
chr3	136782528	136783025	498	32	0.459678	0.744498	-0.28482	-312.873
chr2	166487916	166488089	174	22	0.331641	0.775543	-0.443901	-312.662
chr1	190149725	190150434	710	32	0.301863	0.596207	-0.294344	-312.511
chr9	91353761	91354158	398	35	0.326583	0.552215	-0.225632	-312.502
chr16	89921857	89922445	589	35	0.238282	0.476109	-0.237827	-311.446
chr7	23884461	23884707	247	17	0.506602	0.887728	-0.381125	-311.114
chr7	118838018	118838468	451	26	0.323371	0.67593	-0.352559	-310.838
chr15	101210415	101210661	247	13	0.357189	0.837488	-0.480299	-310.227
chr15	32248492	32250259	1768	38	0.395537	0.708205	-0.312669	-309.979
chr14	47529876	47530238	363	30	0.346891	0.615832	-0.26894	-309.9
chr9	61855188	61855867	680	40	0.313014	0.537144	-0.22413	-309.751
chr1	34036224	34036573	350	26	0.325232	0.669569	-0.344336	-309.561
chr4	136703057	136703693	637	40	0.424582	0.652001	-0.227419	-309.223
chr19	25534661	25534996	336	28	0.39075	0.681632	-0.290882	-308.789
chr1	77369219	77369798	580	37	0.291091	0.535897	-0.244806	-308.596
chr5	21299089	21299571	483	36	0.235999	0.477496	-0.241496	-307.187
chr8	120578822	120579080	259	35	0.392625	0.604743	-0.212118	-305.387
chr7	44884468	44885132	665	34	0.490471	0.767694	-0.277223	-304.944
chr11	16396024	16396365	342	36	0.210142	0.451527	-0.241385	-304.902
chr1	42888430	42888852	423	40	0.39119	0.599793	-0.208604	-304.871
chr10	128438059	128438543	485	39	0.363757	0.586463	-0.222707	-304.779
chr13	78187205	78189480	2276	43	0.700295	0.381009	0.319287	304.73
chr8	125191422	125191747	326	35	0.411746	0.693887	-0.28214	-303.839
chr4	117912022	117912378	357	36	0.270602	0.493304	-0.222703	-303.816
chr1	127507973	127508811	839	35	0.354702	0.638109	-0.283408	-303.584
chr1	184622034	184622466	433	31	0.31179	0.579943	-0.268154	-303.314
chr13	97246387	97246828	442	36	0.197967	0.394382	-0.196415	-302.736
chr11	76639511	76639945	435	34	0.187109	0.425571	-0.238463	-301.376
chr2	146547548	146548443	896	36	0.397147	0.663785	-0.266638	-301.366
chr8	124384402	124384739	338	34	0.31912	0.541437	-0.222316	-301.19
chr9	108107141	108107498	358	34	0.321391	0.54792	-0.226529	-300.909
chr12	108010602	108010990	389	35	0.269489	0.519284	-0.249795	-300.598
chr7	133155661	133156043	383	28	0.353942	0.693264	-0.339322	-300.423
chr6	121696579	121696711	133	16	0.481394	0.898116	-0.416721	-300.254
chr1	77506906	77507233	328	33	0.251002	0.458864	-0.207862	-300.195
chr14	29097691	29098192	502	30	0.218184	0.516542	-0.298358	-300.187
chr4	53563007	53563566	560	41	0.460945	0.691774	-0.23083	-299.565
chr8	87667767	87668292	526	32	0.172696	0.407173	-0.234477	-299.323
chr5	25081519	25081929	411	34	0.249658	0.483892	-0.234234	-299.191
chr5	148954818	148955210	393	36	0.378162	0.616849	-0.238687	-299.191
chr11	97719421	97719854	434	33	0.503283	0.756143	-0.25286	-298.807
chr4	151654294	151654948	655	38	0.308201	0.571015	-0.262814	-298.43
chr8	124924516	124924864	349	32	0.485278	0.746738	-0.261461	-297.091
chr8	36016311	36016847	537	36	0.221344	0.462047	-0.240703	-296.982
chr4	152383066	152383584	519	33	0.255897	0.496574	-0.240677	-296.392
chr14	25866511	25867070	560	32	0.326794	0.608349	-0.281555	-296.011
chr16	33576755	33577008	254	35	0.337974	0.54577	-0.207796	-295.907
chr9	108175121	108175561	441	30	0.255018	0.525845	-0.270827	-295.461
chr3	128002852	128003281	430	35	0.270992	0.485828	-0.214837	-295.339
chr2	166869745	166870614	870	38	0.280247	0.506174	-0.225926	-294.751
chr3	52600716	52601228	513	33	0.201456	0.411245	-0.209789	-294.213
chr11	100140903	100141261	359	34	0.370271	0.605622	-0.235351	-293.785
chr2	32186931	32187394	464	27	0.160704	0.471626	-0.310922	-293.014
chr11	108931454	108931739	286	36	0.521021	0.747945	-0.226924	-292.666
chr1	59215318	59216078	761	33	0.204212	0.461938	-0.257725	-291.468
chr18	77179418	77180019	602	38	0.496198	0.722818	-0.226621	-291.225
chr9	28139831	28140230	400	30	0.230165	0.504296	-0.274131	-290.343
chr17	65905241	65905705	465	33	0.486957	0.734222	-0.247265	-290.245
chr3	152290091	152290576	486	34	0.326826	0.567967	-0.241141	-290.092
chr13	57338119	57338417	299	30	0.222408	0.456011	-0.233603	-290.085
chr19	40190538	40190880	343	26	0.456957	0.793905	-0.336948	-289.794
chr15	87608285	87608692	408	34	0.387247	0.618881	-0.231633	-289.492
chr6	54476135	54476539	405	32	0.297817	0.538266	-0.240449	-289.488
chr5	140263673	140264155	483	33	0.288714	0.517358	-0.228644	-289.445
chr18	69447456	69448056	601	32	0.242072	0.493141	-0.251069	-289.209
chr5	131819257	131819667	411	29	0.281519	0.497429	-0.21591	-289.127
chr19	7277150	7277444	295	36	0.436037	0.669133	-0.233096	-289.047
chr8	120572697	120572981	285	36	0.287788	0.498843	-0.211054	-289.016
chr11	117748850	117749760	911	38	0.342522	0.602255	-0.259733	-288.556
chr9	115408000	115408409	410	35	0.308587	0.522142	-0.213555	-287.585
chr10	24199221	24199641	421	28	0.706722	0.407733	0.298988	287.453
chr8	3597660	3598063	404	36	0.399829	0.6575	-0.257672	-287.449
chr5	124006337	124006669	333	33	0.421015	0.664774	-0.24376	-287.375
chr11	114321782	114322523	742	39	0.26099	0.479831	-0.218841	-287.003
chr10	111524452	111524846	395	30	0.494451	0.751493	-0.257041	-286.669
chr16	33242759	33243321	563	32	0.323161	0.57582	-0.252659	-286.442
chr19	28642444	28643115	672	30	0.319223	0.639862	-0.320639	-286.303
chr11	116913669	116914001	333	34	0.241029	0.474761	-0.233732	-286.268
chr15	102734144	102734586	443	34	0.282792	0.49538	-0.212588	-286.183
chr3	63783742	63784362	621	30	0.440663	0.744152	-0.303489	-286.012
chr12	100361242	100361662	421	32	0.207462	0.438755	-0.231293	-285.923
chr4	139829297	139829854	558	28	0.427566	0.153788	0.273778	285.585
chr2	91925373	91925664	292	32	0.313319	0.570887	-0.257568	-285.326
chr18	62892078	62892704	627	34	0.281367	0.518169	-0.236802	-285.259
chr14	119670805	119671518	714	33	0.24411	0.507763	-0.263652	-284.94
chr2	180048045	180048590	546	31	0.288707	0.545174	-0.256467	-284.688
chr5	33732539	33732996	458	36	0.823149	0.603594	0.219555	283.882
chr8	120298399	120299016	618	34	0.236317	0.489756	-0.253439	-283.529
chr7	43518355	43518777	423	34	0.253208	0.464304	-0.211096	-283.075
chr1	36541816	36542128	313	32	0.410863	0.656566	-0.245703	-282.941
chr10	43651867	43652320	454	30	0.589751	0.843683	-0.253932	-282.827
chr13	56422876	56423365	490	33	0.338381	0.587907	-0.249525	-282.809
chr10	128435314	128435557	244	26	0.170708	0.459457	-0.28875	-282.715
chr11	32622253	32623062	810	40	0.265083	0.511609	-0.246526	-282.641
chr4	135970540	135971042	503	30	0.501816	0.78852	-0.286704	-282.482
chr14	55980478	55980767	290	34	0.355011	0.608131	-0.25312	-282.377
chr2	30767340	30767830	491	35	0.497112	0.742821	-0.245709	-282.192
chr9	89601704	89602033	330	28	0.557249	0.794484	-0.237235	-281.98
chr9	108105500	108105808	309	35	0.314198	0.531599	-0.217401	-281.795
chr5	117103997	117104717	721	37	0.335251	0.567679	-0.232429	-281.502
chr14	122233005	122233465	461	32	0.246015	0.472104	-0.226089	-281.361
chr14	121752867	121753059	193	15	0.132269	0.665431	-0.533162	-279.991
chr17	45151045	45151536	492	36	0.446446	0.682095	-0.235649	-279.979
chr16	22789393	22789694	302	28	0.30941	0.590829	-0.281419	-279.923
chr1	79632028	79632489	462	26	0.384627	0.680964	-0.296337	-279.877
chr8	115310074	115310519	446	28	0.515172	0.816402	-0.30123	-279.128
chr15	94349106	94349367	262	32	0.539598	0.754717	-0.215119	-279.062
chr9	72446145	72446562	418	28	0.333337	0.629418	-0.296082	-278.34
chr13	98994617	98994778	162	29	0.436433	0.694832	-0.258399	-277.765
chr8	117963391	117963950	560	32	0.304119	0.562298	-0.258179	-277.61
chr16	30638476	30638854	379	32	0.524641	0.757105	-0.232465	-277.354
chr17	86087711	86088052	342	32	0.398534	0.629793	-0.231259	-277.288
chr4	131000645	131001166	522	30	0.380429	0.661529	-0.2811	-276.977
chr2	135749621	135750045	425	32	0.235863	0.468404	-0.232541	-276.685
chr9	121103117	121103606	490	28	0.308866	0.595586	-0.28672	-276.545
chr6	55559726	55560276	551	27	0.398472	0.715563	-0.317091	-276.237
chr1	20470597	20471122	526	30	0.301378	0.582557	-0.281179	-275.824
chr7	15980213	15981142	930	34	0.188535	0.458539	-0.270004	-275.724
chr10	119957348	119957937	590	34	0.270877	0.517957	-0.247079	-274.997
chr2	106739952	106740469	518	26	0.480626	0.794802	-0.314176	-274.919
chr1	77501486	77502028	543	28	0.274027	0.571549	-0.297522	-274.836
chr13	60633830	60634575	746	34	0.176343	0.467351	-0.291008	-274.767
chr8	48120832	48121177	346	24	0.507276	0.847441	-0.340166	-274.09
chr8	84511505	84512078	574	35	0.326106	0.551576	-0.22547	-273.822
chr2	166432330	166432761	432	31	0.321619	0.537517	-0.215898	-273.602
chr10	60634026	60634766	741	33	0.307353	0.559322	-0.251969	-273.488
chr5	134804217	134804613	397	31	0.231082	0.475483	-0.244401	-273.264
chr6	84135482	84135854	373	28	0.187127	0.441021	-0.253894	-272.989
chr10	67378807	67379026	220	10	0.288198	0.910169	-0.621971	-271.792
chr14	60534364	60534779	416	32	0.297799	0.553567	-0.255769	-271.393
chr11	115339473	115340070	598	35	0.37174	0.620831	-0.249092	-271.213
chr4	129933593	129933913	321	32	0.216538	0.444279	-0.227741	-270.777
chr4	101034034	101034511	478	32	0.415681	0.681284	-0.265604	-270.592
chr1	190157065	190158133	1069	32	0.346182	0.649749	-0.303567	-270.551
chr15	74491338	74491798	461	34	0.259418	0.488508	-0.22909	-270.391
chr16	92824959	92825440	482	29	0.414951	0.678178	-0.263227	-270.101
chr13	53845751	53846100	350	30	0.313486	0.575612	-0.262126	-270.062
chr17	24629912	24630462	551	35	0.248608	0.471535	-0.222926	-269.802
chr7	98751794	98753127	1334	37	0.388057	0.657787	-0.26973	-269.715
chr13	112937864	112938272	409	30	0.384693	0.634868	-0.250175	-269.567
chr6	38913771	38914334	564	29	0.293686	0.544944	-0.251258	-269.526
chr1	190808351	190808872	522	32	0.341051	0.575009	-0.233958	-269.459
chr7	37648480	37649063	584	34	0.28968	0.522985	-0.233305	-269.401
chr7	133536034	133536579	546	29	0.30428	0.611481	-0.307201	-269.346
chr13	56104383	56104679	297	30	0.318545	0.555346	-0.236801	-269.265
chr11	5147632	5148149	518	33	0.415173	0.677849	-0.262676	-268.995
chr9	41064101	41064533	433	30	0.293394	0.556178	-0.262784	-268.466
chr7	80915673	80916124	452	30	0.30751	0.590756	-0.283246	-268.416
chr5	121134495	121134964	470	28	0.43859	0.731123	-0.292533	-268.397
chr7	122794809	122795381	573	30	0.255216	0.548384	-0.293167	-268.04
chr8	109099720	109099972	253	28	0.353074	0.63205	-0.278976	-268.005
chr17	47208396	47208973	578	31	0.303713	0.546996	-0.243283	-267.952
chr16	51979963	51980311	349	22	0.407843	0.778239	-0.370395	-267.58
chr8	25527310	25527744	435	26	0.425831	0.731772	-0.305941	-267.574
chr15	93504727	93505186	460	32	0.385336	0.6341	-0.248764	-267.552
chr7	34819727	34820050	324	33	0.306057	0.513895	-0.207838	-267.528
chr15	78611297	78611731	435	37	0.390878	0.611664	-0.220786	-266.973
chr7	24912557	24912996	440	30	0.344547	0.607861	-0.263314	-266.222
chr5	148908117	148908453	337	30	0.221068	0.462226	-0.241159	-265.918
chr7	37389006	37389663	658	34	0.176895	0.407204	-0.230309	-265.845
chr2	103455479	103455990	512	31	0.497512	0.764033	-0.266521	-265.674
chr14	33669807	33670238	432	30	0.351173	0.617182	-0.266009	-265.153
chr16	91348271	91348603	333	32	0.315386	0.545446	-0.23006	-265.152
chr10	24894993	24895312	320	26	0.309234	0.60718	-0.297945	-265.043
chr11	101037802	101038309	508	31	0.317591	0.587612	-0.270022	-264.697
chr14	31287560	31287960	401	30	0.27785	0.528104	-0.250254	-264.376
chr5	149337677	149338092	416	30	0.206909	0.460289	-0.25338	-264.135
chr8	93725074	93725472	399	30	0.212987	0.46156	-0.248573	-263.923
chr8	120437964	120438519	556	34	0.307377	0.545873	-0.238496	-263.66
chr1	131579198	131579954	757	32	0.25642	0.524563	-0.268143	-263.282
chr13	37847695	37848086	392	32	0.220342	0.464115	-0.243773	-263.269
chr10	61229320	61229699	380	28	0.501215	0.785363	-0.284148	-263.023
chr5	66811452	66811816	365	30	0.357589	0.605513	-0.247924	-262.707
chr7	80331569	80331815	247	33	0.447579	0.652484	-0.204905	-262.314
chr8	119889631	119889825	195	31	0.60178	0.828776	-0.226997	-262.282
chr18	35859097	35859347	251	31	0.272103	0.479295	-0.207192	-262.06
chr8	91593266	91593906	641	29	0.243139	0.495229	-0.25209	-261.242
chr19	10271314	10271716	403	31	0.504558	0.74473	-0.240172	-261.119
chr6	100644767	100645320	554	30	0.244081	0.489068	-0.244987	-261.089
chr14	60698780	60699529	750	33	0.214318	0.452218	-0.237901	-261.018
chr10	107418247	107418696	450	30	0.376517	0.641073	-0.264556	-260.949
chr2	33564477	33564768	292	32	0.462547	0.679796	-0.217249	-260.738
chr8	49223819	49224164	346	32	0.388801	0.603389	-0.214588	-260.34
chr5	122404393	122404824	432	33	0.415371	0.645618	-0.230247	-260.217
chr8	107687620	107688100	481	25	0.410519	0.709923	-0.299404	-259.906
chr4	134067227	134067993	767	32	0.351349	0.631148	-0.279798	-259.883
chr7	137121435	137121737	303	26	0.119547	0.358176	-0.238629	-259.821
chr1	141019241	141019574	334	32	0.249107	0.470383	-0.221276	-259.805
chr8	125418411	125418771	361	31	0.425705	0.647033	-0.221329	-259.802
chr13	66181399	66181597	199	12	0.186059	0.756352	-0.570293	-259.781
chr8	125195293	125195708	416	26	0.384894	0.682353	-0.297459	-259.746
chr14	47093364	47093758	395	31	0.209019	0.42169	-0.212671	-259.593
chr18	81198758	81199207	450	31	0.177814	0.388983	-0.211169	-259.523
chr5	125156781	125157035	255	32	0.244875	0.46231	-0.217435	-257.862
chr13	46911116	46911553	438	31	0.394346	0.649094	-0.254749	-257.571
chr9	21721222	21722137	916	30	0.390066	0.676341	-0.286274	-257.453
chr10	121419833	121420285	453	30	0.367343	0.644936	-0.277593	-257.425
chr5	66300398	66300708	311	30	0.331696	0.559604	-0.227908	-257.404
chr8	108920400	108920975	576	25	0.259848	0.587588	-0.32774	-256.961
chr15	60820902	60821880	979	30	0.273224	0.578133	-0.304909	-256.949
chr1	177463106	177463761	656	34	0.299411	0.543004	-0.243592	-256.908
chr12	112540274	112540753	480	28	0.401658	0.694003	-0.292344	-256.897
chr9	102329913	102330704	792	31	0.372214	0.641684	-0.26947	-256.569
chr9	58205209	58206401	1193	32	0.242279	0.539246	-0.296966	-256.402
chr5	123301956	123302333	378	32	0.288303	0.523186	-0.234883	-256.248
chr11	32140284	32140796	513	30	0.407813	0.675567	-0.267753	-255.829
chr5	142938909	142939073	165	26	0.283334	0.631256	-0.347922	-255.763
chr2	28211688	28212075	388	32	0.250331	0.471384	-0.221053	-255.609
chr6	137064907	137065173	267	28	0.265444	0.521998	-0.256553	-255.463
chr15	97507127	97507641	515	28	0.277216	0.534814	-0.257598	-255.369
chr19	10338376	10338833	458	24	0.391206	0.724818	-0.333613	-255.182
chr1	77487364	77488218	855	31	0.284787	0.533879	-0.249093	-255.167
chr3	101409433	101410041	609	34	0.294785	0.528197	-0.233412	-255.057
chr15	39721858	39722378	521	27	0.284673	0.571286	-0.286614	-254.807
chr2	172889299	172889755	457	30	0.224677	0.478473	-0.253796	-254.805
chr16	90172678	90173070	393	34	0.381902	0.61398	-0.232078	-254.685
chr1	185863708	185864216	509	32	0.276985	0.524744	-0.247759	-254.583
chr10	21381932	21382249	318	32	0.410376	0.61938	-0.209004	-254.43
chr7	118773013	118773518	506	27	0.423998	0.699924	-0.275926	-254.329
chr1	190642446	190643050	605	28	0.365993	0.663613	-0.29762	-254.288
chr2	165735634	165736082	449	30	0.433781	0.716763	-0.282982	-254.237
chr16	94260920	94261274	355	26	0.397785	0.664231	-0.266446	-254.101
chr14	64106479	64106979	501	29	0.288525	0.530643	-0.242119	-254.033
chr4	43569506	43570112	607	27	0.49343	0.784428	-0.290998	-253.954
chr8	106255453	106256043	591	29	0.411918	0.722761	-0.310843	-253.694
chr8	121227706	121228071	366	30	0.274741	0.495991	-0.22125	-253.626
chr9	95381917	95382444	528	30	0.462735	0.713133	-0.250398	-253.587
chr12	105997376	105997692	317	30	0.363319	0.600794	-0.237475	-253.416
chr13	73799449	73799903	455	30	0.362954	0.636713	-0.273759	-253.344
chr13	39350773	39351248	476	32	0.178645	0.39569	-0.217045	-253.182
chr4	153207825	153208314	490	33	0.267939	0.482563	-0.214625	-252.88
chr7	136083726	136084419	694	32	0.22524	0.475901	-0.250661	-252.592
chr5	76700032	76700394	363	30	0.344232	0.59415	-0.249918	-252.473
chr8	124494979	124495357	379	31	0.299645	0.516235	-0.216589	-252.452
chr7	70286532	70287169	638	27	0.0737306	0.304	-0.230269	-252.157
chr2	131995659	131996110	452	28	0.248072	0.518257	-0.270185	-251.906
chr17	86437860	86438274	415	30	0.201811	0.447057	-0.245246	-251.864
chr16	21627935	21628524	590	29	0.189047	0.424635	-0.235588	-251.646
chr5	149334983	149335449	467	29	0.283413	0.528985	-0.245571	-251.55
chr15	75774104	75774907	804	29	0.22615	0.520864	-0.294714	-251.424
chr2	76049920	76050376	457	29	0.227545	0.459438	-0.231893	-251.356
chr2	33771579	33771982	404	26	0.24254	0.523868	-0.281328	-251.341
chr2	179531541	179531881	341	34	0.344207	0.55916	-0.214952	-250.451
chr12	33142997	33143294	298	28	0.3821	0.62112	-0.23902	-250.352
chr8	12066314	12066847	534	27	0.317994	0.590179	-0.272185	-250.195
chr19	56443458	56443861	404	30	0.386065	0.629384	-0.243319	-250.152
chr19	24636441	24637274	834	33	0.297993	0.546877	-0.248884	-249.85
chr2	152097791	152098307	517	28	0.22958	0.501692	-0.272112	-249.753
chr19	5477660	5478094	435	28	0.352225	0.631158	-0.278933	-249.714
chr7	127886618	127887745	1128	34	0.319744	0.613505	-0.293761	-249.699
chr6	112976246	112976423	178	30	0.155567	0.349238	-0.193672	-249.68
chr17	14702319	14702623	305	28	0.61409	0.846676	-0.232586	-249.557
chr15	62121919	62122911	993	30	0.326395	0.641322	-0.314927	-249.241
chr7	114058276	114058515	240	32	0.505021	0.734095	-0.229073	-249.236
chr8	90271654	90272238	585	31	0.19502	0.422719	-0.2277	-248.893
chr14	64502917	64503446	530	30	0.256947	0.503931	-0.246984	-248.833
chr11	74786802	74787033	232	30	0.495399	0.754165	-0.258765	-248.628
chr8	46478570	46479097	528	32	0.306892	0.55192	-0.245027	-248.584
chr15	12361912	12362904	993	37	0.258694	0.481404	-0.22271	-248.157
chr6	140467908	140468255	348	26	0.455068	0.749144	-0.294076	-247.921
chr2	103452586	103453336	751	30	0.442755	0.714437	-0.271682	-247.888
chr8	108863157	108863794	638	36	0.304544	0.520464	-0.21592	-247.653
chr3	27306916	27307444	529	29	0.309801	0.59303	-0.28323	-247.608
chr8	125077389	125077991	603	26	0.329834	0.616077	-0.286242	-247.527
chr18	69122387	69122770	384	30	0.298985	0.528798	-0.229813	-246.597
chr2	179640738	179641208	471	30	0.280639	0.515194	-0.234555	-245.851
chr8	84797267	84797749	483	29	0.167371	0.39102	-0.223649	-245.362
chr5	121348007	121348517	511	25	0.510626	0.796558	-0.285932	-245.204
chr5	125912342	125912727	386	28	0.291603	0.524611	-0.233008	-245.148
chr17	80949681	80950275	595	31	0.378037	0.615002	-0.236965	-245.123
chr2	174603070	174603560	491	30	0.37208	0.665508	-0.293428	-245.003
chr17	24867806	24868326	521	28	0.29343	0.573768	-0.280339	-244.176
chr12	25412516	25413018	503	28	0.314544	0.572634	-0.25809	-244.167
chr15	10952229	10952604	376	28	0.243625	0.471494	-0.227869	-243.862
chr16	91863427	91863872	446	31	0.506637	0.727075	-0.220437	-243.819
chr12	106716830	106717156	327	27	0.402506	0.627473	-0.224967	-243.683
chr5	114742637	114743056	420	28	0.249815	0.494573	-0.244758	-243.302
chr12	84807330	84807683	354	28	0.288762	0.528229	-0.239467	-242.813
chr4	118265688	118265936	249	28	0.187139	0.425284	-0.238145	-242.683
chr14	121591498	121591990	493	30	0.283678	0.496955	-0.213277	-242.294
chr15	73986498	73986807	310	26	0.292131	0.546072	-0.25394	-242.074
chr6	147178448	147178875	428	28	0.196573	0.42768	-0.231106	-241.981
chr2	129113353	129113867	515	28	0.391864	0.652558	-0.260694	-241.834
chr8	88883943	88884203	261	28	0.422534	0.668066	-0.245532	-241.791
chr1	132591286	132591776	491	28	0.264547	0.536632	-0.272086	-241.24
chr2	165822496	165822838	343	30	0.45932	0.697229	-0.237909	-241.1
chr6	142917650	142918063	414	26	0.483901	0.75387	-0.269969	-240.99
chr4	85310160	85310368	209	29	0.590303	0.820355	-0.230052	-240.912
chr4	46889276	46889803	528	26	0.27139	0.544155	-0.272765	-240.836
chr2	166402819	166403300	482	25	0.315641	0.591713	-0.276072	-240.769
chr15	100415069	100415355	287	28	0.341554	0.599163	-0.257609	-240.721
chr2	32298972	32299409	438	32	0.305108	0.52756	-0.222452	-240.591
chr10	94378997	94379440	444	26	0.409421	0.683352	-0.27393	-240.546
chr15	12727894	12728810	917	32	0.307428	0.585229	-0.277802	-240.469
chr8	108943612	108944331	720	26	0.235914	0.53558	-0.299666	-240.156
chr11	84048456	84048902	447	32	0.266607	0.503324	-0.236717	-239.909
chr4	153387522	153388037	516	30	0.268295	0.505369	-0.237074	-239.634
chr8	105894641	105894878	238	28	0.355213	0.598937	-0.243724	-239.629
chr10	61736555	61736961	407	32	0.287872	0.510047	-0.222176	-239.288
chr12	83021356	83021845	490	27	0.283098	0.540692	-0.257594	-239.162
chr7	74719333	74719612	280	28	0.321744	0.542578	-0.220834	-238.741
chr1	61472682	61473497	816	31	0.249832	0.481819	-0.231987	-238.471
chr8	11517458	11517829	372	28	0.375456	0.648398	-0.272941	-238.283
chr1	65927802	65928193	392	30	0.360306	0.594264	-0.233958	-237.765
chr18	65026408	65027661	1254	35	0.383809	0.648257	-0.264448	-237.595
chr5	144840287	144840631	345	28	0.522517	0.757455	-0.234938	-237.396
chr17	31335189	31335649	461	26	0.332832	0.602984	-0.270152	-237.12
chr9	63839527	63839792	266	22	0.402119	0.74591	-0.343792	-236.759
chr9	53072119	53072844	726	34	0.331815	0.574708	-0.242893	-236.333
chr5	122247513	122248004	492	32	0.308286	0.54204	-0.233754	-236.188
chr5	134861955	134862405	451	30	0.209137	0.457408	-0.248271	-236.148
chr11	69361548	69361912	365	30	0.444171	0.692827	-0.248656	-235.647
chr11	5931643	5931906	264	28	0.275859	0.499993	-0.224134	-235.633
chr2	133630831	133631380	550	28	0.226513	0.477848	-0.251335	-235.605
chr18	62470351	62470922	572	28	0.31539	0.581224	-0.265835	-235.483
chrX	46143428	46143603	176	30	0.598309	0.84203	-0.243721	-235.476
chr11	65365696	65365999	304	28	0.301959	0.556737	-0.254777	-235.171
chr4	142342548	142342849	302	26	0.256897	0.517851	-0.260953	-235.062
chr10	82264706	82265482	777	36	0.418018	0.642771	-0.224753	-234.942
chr5	143485375	143485742	368	26	0.446295	0.717625	-0.271331	-234.901
chr5	66575146	66575512	367	27	0.255127	0.5054	-0.250273	-234.571
chr8	87742122	87742348	227	27	0.359803	0.571291	-0.211488	-233.996
chr11	67259760	67260483	724	30	0.43025	0.689775	-0.259524	-233.618
chr8	120259154	120259472	319	28	0.627848	0.856593	-0.228745	-233.615
chr15	100116431	100116796	366	30	0.444864	0.683848	-0.238984	-233.476
chr1	58959179	58959463	285	30	0.221829	0.445055	-0.223227	-233.426
chr5	132929956	132930649	694	34	0.346458	0.569056	-0.222599	-233.409
chr13	45059208	45059466	259	28	0.289232	0.513118	-0.223886	-233.277
chr16	43529986	43530687	702	28	0.374451	0.679698	-0.305248	-233.049
chr12	106841832	106842619	788	33	0.270001	0.514367	-0.244366	-233.034
chr1	190669237	190669600	364	30	0.415493	0.656481	-0.240988	-232.889
chr15	84948848	84949165	318	29	0.345576	0.565884	-0.220308	-232.552
chr16	89973081	89973495	415	30	0.438939	0.666118	-0.227179	-232.527
chr12	107694051	107695245	1195	32	0.324577	0.602164	-0.277587	-232.452
chr7	45157526	45157795	270	28	0.386068	0.623766	-0.237698	-232.055
chr5	100198781	100199182	402	32	0.38483	0.606198	-0.221368	-231.894
chr6	88496191	88496741	551	27	0.543092	0.806464	-0.263372	-231.854
chr10	116428227	116428626	400	26	0.323333	0.551525	-0.228193	-231.751
chr2	178575852	178576418	567	28	0.354608	0.633114	-0.278506	-231.531
chr8	97183967	97184258	292	28	0.353529	0.609164	-0.255635	-231.394
chr4	138340705	138341246	542	28	0.259988	0.52606	-0.266071	-231.377
chr4	151882445	151882837	393	30	0.527737	0.755865	-0.228128	-231.35
chr11	115904940	115905393	454	26	0.251979	0.544552	-0.292573	-231.273
chr7	70370870	70372288	1419	31	0.196438	0.481424	-0.284987	-231.181
chr15	87335467	87336189	723	30	0.221065	0.460061	-0.238996	-231.046
chr1	53085161	53085607	447	31	0.512507	0.728715	-0.216209	-230.934
chr12	70598313	70598660	348	28	0.334967	0.588291	-0.253324	-230.745
chr15	100174788	100175375	588	28	0.295346	0.562907	-0.267561	-230.64
chr7	45741368	45741805	438	28	0.391724	0.647685	-0.255961	-230.509
chr9	122011979	122012581	603	26	0.46216	0.76009	-0.29793	-230.336
chr8	127177260	127177668	409	26	0.232295	0.492114	-0.259819	-230.074
chr4	153201229	153201522	294	26	0.353755	0.620523	-0.266768	-229.932
chr4	152770576	152771043	468	28	0.3559	0.587443	-0.231543	-229.778
chr3	138787906	138788408	503	29	0.229179	0.457681	-0.228502	-229.274
chr14	60697282	60697981	700	25	0.415416	0.719395	-0.303979	-229.076
chr12	5356493	5357613	1121	34	0.383869	0.629435	-0.245567	-228.991
chr11	113796940	113797420	481	28	0.284159	0.535446	-0.251288	-228.869
chr5	129549691	129550070	380	26	0.432511	0.706927	-0.274416	-228.722
chr9	77525503	77525877	375	31	0.214376	0.42324	-0.208863	-228.706
chr17	67256423	67256856	434	24	0.46751	0.758414	-0.290904	-228.704
chr4	126746892	126747525	634	34	0.351465	0.576535	-0.225069	-228.689
chr5	77165109	77165511	403	24	0.34727	0.648898	-0.301627	-227.79
chr16	28497959	28498445	487	26	0.302998	0.579589	-0.276591	-227.689
chr8	94064122	94064496	375	30	0.27481	0.490337	-0.215527	-227.657
chr17	29583342	29584524	1183	32	0.330199	0.624994	-0.294795	-227.443
chr11	39733617	39734164	548	29	0.240265	0.471583	-0.231318	-227.252
chr4	153379570	153379894	325	26	0.311187	0.570928	-0.259741	-227.003
chr16	90116787	90117316	530	28	0.424678	0.68584	-0.261162	-226.954
chr10	17797248	17797734	487	28	0.192748	0.467724	-0.274975	-226.895
chr8	119829892	119830156	265	26	0.297422	0.542981	-0.245559	-226.675
chr11	18885194	18886140	947	26	0.337088	0.664122	-0.327034	-226.601
chr4	146503723	146503845	123	21	0.575519	0.780154	-0.204635	-226.562
chr1	182802050	182802471	422	24	0.275184	0.577669	-0.302485	-226.538
chr1	178893933	178894164	232	20	0.245625	0.588351	-0.342725	-226.406
chr5	148017257	148017718	462	26	0.225282	0.482897	-0.257616	-226.328
chr4	44598052	44598484	433	24	0.398907	0.699459	-0.300552	-226.176
chr7	29350395	29350798	404	26	0.298436	0.602017	-0.303581	-226.166
chr2	170517676	170517988	313	27	0.491297	0.704629	-0.213331	-225.932
chr14	31383252	31383751	500	29	0.257548	0.483463	-0.225914	-225.597
chr19	41197520	41197960	441	28	0.278938	0.513095	-0.234157	-225.214
chr4	155118224	155118501	278	26	0.249213	0.507508	-0.258295	-225.168
chr7	99458763	99459170	408	30	0.446982	0.686564	-0.239583	-225.135
chr9	50347945	50348523	579	22	0.459382	0.810392	-0.35101	-225.055
chr6	137662607	137663128	522	26	0.449575	0.743602	-0.294027	-225.007
chr4	116820266	116820579	314	28	0.305529	0.529181	-0.223652	-224.906
chr13	94681619	94682033	415	28	0.479947	0.719407	-0.23946	-224.788
chr4	40064417	40064962	546	28	0.210585	0.46599	-0.255405	-224.584
chr11	113359222	113359900	679	28	0.32892	0.617576	-0.288655	-224.508
chr2	72740802	72741266	465	26	0.246569	0.508332	-0.261763	-224.46
chr14	16639430	16639885	456	30	0.418631	0.652292	-0.23366	-224.421
chr16	57302606	57303130	525	28	0.249693	0.500612	-0.25092	-224.371
chr17	86270664	86270895	232	26	0.322351	0.571098	-0.248747	-224.339
chr2	128137501	128137797	297	28	0.213473	0.450769	-0.237296	-224.318
chr6	140703093	140703521	429	20	0.38942	0.742168	-0.352748	-224
chr6	137273638	137273952	315	24	0.352231	0.631157	-0.278926	-223.99
chr4	8696665	8697005	341	22	0.254237	0.588292	-0.334056	-223.496
chr10	44616790	44617142	353	28	0.341756	0.569906	-0.22815	-223.206
chr3	138802729	138803061	333	26	0.192788	0.41583	-0.223042	-223.161
chr1	77539948	77540301	354	24	0.227019	0.530544	-0.303525	-223.161
chr10	94566564	94566824	261	29	0.272399	0.498374	-0.225975	-222.684
chr1	89599224	89599556	333	26	0.466135	0.720611	-0.254476	-222.676
chr6	100347260	100347864	605	26	0.322027	0.596027	-0.274	-222.653
chr8	126028655	126029092	438	26	0.286456	0.534634	-0.248178	-222.607
chr18	57389221	57389501	281	22	0.566041	0.845816	-0.279775	-222.547
chr2	29707114	29707687	574	25	0.313095	0.593517	-0.280422	-222.476
chr5	127491185	127491409	225	24	0.240388	0.452886	-0.212498	-222.407
chr9	41216947	41217224	278	24	0.232582	0.471298	-0.238716	-222.333
chr19	41661469	41661758	290	26	0.131081	0.351104	-0.220023	-222.24
chr17	51510991	51511668	678	30	0.325559	0.592466	-0.266907	-222.18
chr11	84919538	84919772	235	11	0.212772	0.775407	-0.562635	-222.143
chr17	79746770	79747184	415	28	0.211003	0.447266	-0.236263	-222.084
chr2	104204382	104204818	437	28	0.552475	0.791877	-0.239401	-221.769
chr6	37142843	37143378	536	26	0.250628	0.533487	-0.282859	-221.74
chr15	77845310	77845662	353	27	0.210682	0.436752	-0.22607	-221.723
chr5	148967171	148967639	469	26	0.549498	0.799348	-0.249851	-221.684
chr17	25905543	25906011	469	30	0.347917	0.584049	-0.236132	-221.66
chr5	74870562	74871010	449	26	0.419448	0.698031	-0.278583	-221.607
chr18	64981649	64981892	244	26	0.125399	0.318541	-0.193142	-221.468
chr5	125042994	125043652	659	32	0.444592	0.695658	-0.251067	-221.442
chr1	89466014	89466473	460	26	0.226801	0.488937	-0.262135	-221.336
chr6	89290946	89291338	393	22	0.288581	0.616776	-0.328194	-221.229
chr13	83662444	83662606	163	28	0.237279	0.447725	-0.210445	-221.102
chr2	126608844	126609121	278	26	0.34768	0.603993	-0.256314	-220.898
chr2	77223002	77223519	518	25	0.339458	0.610712	-0.271253	-220.83
chr17	47264784	47265812	1029	32	0.34396	0.616109	-0.272149	-220.751
chr13	52894982	52895342	361	25	0.499653	0.754107	-0.254454	-220.75
chr4	98103979	98104628	650	26	0.419857	0.70042	-0.280563	-220.664
chr1	134697602	134697844	243	26	0.388198	0.64143	-0.253232	-220.406
chr1	179169190	179169569	380	22	0.471865	0.798411	-0.326546	-220.101
chr9	49218190	49218613	424	28	0.266143	0.503907	-0.237764	-220.007
chr10	122857230	122857484	255	26	0.310607	0.538283	-0.227676	-219.972
chr11	34865228	34865477	250	26	0.329614	0.551077	-0.221463	-219.942
chr1	155511938	155512357	420	26	0.526943	0.778204	-0.25126	-219.908
chr8	109943951	109944435	485	28	0.473715	0.705046	-0.231331	-219.707
chr16	95376483	95376911	429	27	0.492296	0.734194	-0.241898	-219.675
chr7	35747469	35747817	349	26	0.437476	0.676386	-0.23891	-219.573
chrX	7165663	7165989	327	26	0.575274	0.820358	-0.245084	-219.568
chr12	100880338	100880798	461	21	0.344897	0.673861	-0.328964	-219.425
chr18	65025726	65026387	662	28	0.256003	0.528098	-0.272095	-219.412
chr6	140519071	140519482	412	28	0.250467	0.483223	-0.232756	-219.301
chr7	100429858	100430212	355	26	0.347649	0.609221	-0.261572	-219.245
chr6	121696488	121696561	74	13	0.481394	0.898116	-0.416721	-218.856
chr15	82186276	82186744	469	22	0.295183	0.618574	-0.323391	-218.849
chr16	57457756	57458250	495	25	0.347577	0.580713	-0.233136	-218.822
chr2	171092761	171093158	398	24	0.493141	0.764998	-0.271857	-218.802
chr14	101840574	101840940	367	26	0.183425	0.389551	-0.206126	-218.705
chr2	93243670	93244617	948	26	0.281676	0.563281	-0.281605	-218.614
chr4	28833808	28835403	1596	28	0.364489	0.669651	-0.305161	-218.367
chr18	13853782	13854190	409	26	0.194361	0.441031	-0.24667	-218.225
chr6	135993417	135994262	846	30	0.32309	0.594109	-0.271019	-217.77
chr13	64638515	64638981	467	24	0.458693	0.743701	-0.285008	-217.748
chr1	155206097	155206758	662	30	0.425771	0.655257	-0.229485	-217.686
chr5	149352722	149353187	466	25	0.336264	0.594872	-0.258609	-217.677
chr11	107424071	107424420	350	26	0.413344	0.667768	-0.254423	-217.52
chr1	190160524	190160940	417	26	0.398069	0.636335	-0.238266	-217.239
chr1	181282056	181282308	253	26	0.556712	0.780657	-0.223946	-217.22
chr11	110265739	110266091	353	25	0.452935	0.696874	-0.243939	-217.082
chr5	35936679	35937115	437	28	0.371412	0.604088	-0.232676	-217.076
chr12	99003015	99003979	965	30	0.352668	0.622797	-0.270129	-217.022
chr5	92875554	92876225	672	28	0.30864	0.582262	-0.273622	-216.914
chr6	126583073	126583228	156	12	0.202899	0.800094	-0.597195	-216.828
chr1	178967640	178967939	300	18	0.536799	0.870107	-0.333307	-216.811
chr13	53468199	53468546	348	28	0.740511	0.502663	0.237848	216.792
chr2	81644739	81645017	279	27	0.403651	0.640097	-0.236446	-216.739
chr5	66298950	66299650	701	30	0.356712	0.614853	-0.25814	-216.661
chr1	132605003	132605234	232	22	0.481904	0.767128	-0.285224	-216.533
chr11	75563844	75564227	384	26	0.271064	0.538153	-0.267089	-216.45
chr19	3428465	3428998	534	28	0.213234	0.456687	-0.243453	-216.433
chr1	38417924	38418555	632	25	0.253883	0.537212	-0.283329	-216.414
chr10	122051749	122051959	211	14	0.285949	0.697941	-0.411992	-216.393
chr12	105342967	105343390	424	30	0.389104	0.598818	-0.209714	-216.376
chr4	137689611	137689889	279	28	0.422164	0.658973	-0.236809	-216.351
chr6	87512963	87513496	534	24	0.182516	0.455455	-0.272939	-216.238
chr5	77158349	77158748	400	28	0.262613	0.475455	-0.212843	-216.226
chr13	9686653	9687118	466	27	0.403623	0.637396	-0.233773	-216.207
chr8	77364568	77364949	382	26	0.240078	0.488421	-0.248343	-215.954
chr4	151437757	151438160	404	24	0.2438	0.513601	-0.269801	-215.786
chr14	30318285	30318771	487	27	0.308087	0.549	-0.240913	-215.313
chrX	164385819	164386099	281	24	0.257004	0.577675	-0.320671	-215.298
chr4	118112706	118113182	477	24	0.398478	0.690312	-0.291834	-215.093
chr12	3389449	3389818	370	26	0.301761	0.561289	-0.259529	-215.018
chr7	79731629	79732079	451	28	0.286255	0.50302	-0.216765	-214.993
chr11	74867534	74867775	242	24	0.375316	0.662045	-0.286729	-214.928
chr5	114794055	114794936	882	32	0.463204	0.710375	-0.247171	-214.744
chr17	8636801	8637009	209	22	0.207785	0.511626	-0.303842	-214.72
chr3	101433017	101433365	349	24	0.674517	0.894239	-0.219723	-214.619
chr7	132759314	132759631	318	26	0.251603	0.490118	-0.238515	-214.577
chr14	78726083	78726514	432	28	0.332115	0.550756	-0.218641	-214.545
chr11	20608469	20608819	351	22	0.263364	0.580823	-0.317459	-214.531
chr5	73093119	73093469	351	26	0.415071	0.653807	-0.238736	-214.427
chr3	51748722	51749278	557	30	0.351434	0.602851	-0.251417	-214.419
chr6	144523623	144523949	327	26	0.261634	0.501981	-0.240347	-213.736
chr8	125200399	125200690	292	20	0.536998	0.840118	-0.30312	-213.612
chr15	31729073	31729530	458	22	0.332849	0.645493	-0.312644	-213.502
chr6	84167641	84167967	327	28	0.342766	0.596842	-0.254076	-213.444
chr10	40737730	40738010	281	28	0.26546	0.47336	-0.2079	-213.393
chr1	166932032	166932601	570	20	0.501099	0.835288	-0.334189	-213.286
chr3	86550182	86550484	303	26	0.292447	0.509446	-0.216999	-213.192
chr2	14237926	14238343	418	26	0.219636	0.453529	-0.233893	-213.167
chr19	25122320	25122642	323	26	0.27658	0.516171	-0.239591	-213.075
chr8	106265244	106265515	272	24	0.355113	0.590476	-0.235363	-212.927
chr7	67515594	67516057	464	22	0.350588	0.684198	-0.33361	-212.741
chr11	107968158	107968528	371	26	0.433265	0.670961	-0.237696	-212.597
chr15	5869213	5869591	379	24	0.228938	0.472498	-0.243561	-212.467
chr5	125578740	125579056	317	24	0.093446	0.31191	-0.218464	-212.42
chr9	45468148	45468713	566	26	0.340982	0.613589	-0.272607	-212.383
chr10	95223150	95223509	360	26	0.185291	0.402216	-0.216926	-212.053
chr4	28871522	28871987	466	28	0.472844	0.723687	-0.250843	-212.035
chr5	32288638	32288848	211	17	0.0401721	0.476748	-0.436576	-211.755
chr8	106909166	106909438	273	26	0.347315	0.583943	-0.236628	-211.753
chr5	132462519	132463110	592	27	0.356485	0.611106	-0.25462	-211.75
chr3	131593613	131593998	386	24	0.309394	0.530081	-0.220687	-211.7
chr17	45139793	45140243	451	26	0.252683	0.504939	-0.252256	-211.554
chr8	25952359	25953046	688	28	0.504928	0.770973	-0.266045	-211.552
chr13	43791780	43792086	307	22	0.42076	0.717723	-0.296964	-211.529
chr3	85185286	85185853	568	25	0.358251	0.606749	-0.248499	-211.423
chr6	120946569	120946912	344	23	0.522228	0.765027	-0.2428	-211.354
chr15	89302784	89303264	481	26	0.492837	0.752793	-0.259956	-211.296
chr4	28830966	28832562	1597	30	0.316065	0.624513	-0.308449	-211.215
chr1	87719472	87719879	408	26	0.409533	0.679845	-0.270312	-211.194
chr3	138306390	138306940	551	24	0.208916	0.481194	-0.272278	-211.182
chr8	119647402	119647673	272	20	0.415027	0.743749	-0.328722	-211.128
chr14	69998393	69998717	325	24	0.398606	0.688589	-0.289983	-211.027
chr5	121326023	121326536	514	23	0.273236	0.563424	-0.290188	-210.986
chr10	77383243	77383531	289	24	0.164958	0.401361	-0.236404	-210.957
chr4	133685285	133685780	496	29	0.311501	0.534336	-0.222835	-210.903
chr3	87095589	87095847	259	27	0.54342	0.757683	-0.214264	-210.799
chr7	79241953	79242766	814	24	0.319399	0.645116	-0.325717	-210.632
chr13	64458262	64458608	347	24	0.265273	0.513586	-0.248313	-210.596
chr18	72269971	72270179	209	26	0.649639	0.858504	-0.208865	-210.556
chr12	107692680	107693206	527	28	0.414232	0.667002	-0.25277	-210.489
chr15	101192800	101193450	651	28	0.319974	0.606214	-0.28624	-210.466
chr11	97351613	97351920	308	28	0.454841	0.689289	-0.234448	-210.428
chr13	110540606	110541386	781	30	0.308907	0.554272	-0.245365	-210.206
chr11	6737963	6738375	413	24	0.380106	0.672736	-0.29263	-210.2
chr9	121414335	121414685	351	26	0.220458	0.451305	-0.230847	-210.087
chr2	167816936	167817378	443	28	0.315607	0.542362	-0.226755	-210.065
chr2	130393405	130393635	231	26	0.610331	0.823197	-0.212866	-209.953
chr11	116656127	116656387	261	21	0.260238	0.522901	-0.262663	-209.95
chr17	24185825	24186250	426	22	0.316841	0.628703	-0.311861	-209.885
chr4	143111618	143112134	517	25	0.343682	0.615874	-0.272192	-209.827
chr5	117788965	117789225	261	25	0.31692	0.572676	-0.255757	-209.781
chr1	159717004	159717452	449	23	0.227809	0.518495	-0.290685	-209.714
chr11	119209206	119209392	187	24	0.293731	0.543908	-0.250177	-209.634
chr12	86102818	86103308	491	27	0.224338	0.470526	-0.246188	-209.308
chr9	104755597	104755861	265	26	0.276741	0.510718	-0.233977	-209.006
chr12	107669358	107669625	268	20	0.144769	0.464274	-0.319505	-209.005
chr2	93522012	93522346	335	26	0.166836	0.369543	-0.202706	-208.844
chr12	111823590	111823947	358	24	0.393715	0.68669	-0.292975	-208.827
chr12	60712442	60712616	175	14	0.360366	0.819132	-0.458766	-208.646
chr7	67226116	67226428	313	24	0.316837	0.582692	-0.265856	-208.6
chr17	25608130	25608534	405	22	0.290507	0.59199	-0.301484	-208.472
chr4	28825227	28828179	2953	29	0.403766	0.759951	-0.356184	-208.392
chr18	79010135	79010481	347	26	0.273149	0.50106	-0.22791	-208.377
chr13	8538844	8539175	332	21	0.248676	0.546552	-0.297876	-208.285
chr4	46886029	46886396	368	26	0.411708	0.641006	-0.229298	-208.253
chr15	31252559	31252942	384	28	0.468114	0.703121	-0.235007	-208.252
chr5	63953466	63953854	389	28	0.345545	0.580501	-0.234956	-208.174
chr15	27792812	27793129	318	26	0.381382	0.620131	-0.238749	-207.97
chr10	43095752	43096252	501	26	0.25573	0.484516	-0.228786	-207.802
chr1	187648371	187648839	469	22	0.446703	0.739931	-0.293228	-207.706
chr8	126455670	126456115	446	28	0.568885	0.808004	-0.239119	-207.684
chr12	107779289	107779916	628	28	0.330115	0.618423	-0.288308	-207.674
chr18	80300094	80300520	427	26	0.498315	0.746862	-0.248547	-207.529
chr11	75985778	75986292	515	22	0.206794	0.562311	-0.355517	-207.386
chr9	61032761	61033110	350	26	0.207163	0.421	-0.213837	-207.363
chr1	119416787	119417305	519	27	0.288429	0.530177	-0.241748	-207.353
chr9	42053483	42054108	626	24	0.233432	0.50361	-0.270178	-207.282
chr4	138934373	138934891	519	26	0.267172	0.531219	-0.264047	-207.215
chr5	115850891	115851141	251	26	0.333183	0.53482	-0.201636	-207.198
chr4	45562780	45563108	329	25	0.438144	0.661149	-0.223005	-207.197
chr2	180343015	180343419	405	28	0.385606	0.615031	-0.229425	-207.093
chr3	51842147	51842426	280	24	0.336836	0.615465	-0.27863	-207.085
chr6	100807252	100807726	475	22	0.241328	0.545844	-0.304516	-207.039
chr2	31824152	31824549	398	26	0.249247	0.516217	-0.26697	-206.77
chr15	76108888	76109118	231	26	0.393509	0.616427	-0.222918	-206.643
chr8	120287866	120288266	401	26	0.238822	0.450104	-0.211282	-206.573
chr8	89331289	89331668	380	26	0.472466	0.712769	-0.240302	-206.455
[truncated: 15,607 more rows]

## Sheet: DMRs SH - dorsal vs ventral DG
chr	start	end	length	# CG sites	mean dorsal	mean ventral	methylation difference	areaStat
[truncated: 10,546 more rows]

[truncated: 1 more sheets: DMRs overlapping NeuroD1]
